# Supplementary material for: Circadian disruption in lung fibroblasts enhances NF‐κB activity to exacerbate neutrophil recruitment
Source: FASEB J. 2023 Jan 9;37(2):e22753. doi: 10.1096/fj.202201456R (PMC10107448; doi:10.1096/fj.202201456R)
Supplement: Supplementary file 1 — Dataset S1 [file FSB2-37-0-s002.xlsx]

## Sheet: Chemokine Array
	1	2	3	4	5	6	7	8	9	10	11	12	13	14	15	16	17	18	19	20	21	22	23	24
A	Unamed 1		Unamed 2		Unamed 3		Unamed 4
B
C
D
E
F
G
H
I
J
	1	2	3	4	5	6	7	8	9	10	11	12	13	14	15	16	17	18	19	20	21	22	23	24
A
B
C
D
E
F
G
H
I
J
	1	2	3	4	5	6	7	8	9	10	11	12	13	14	15	16	17	18	19	20	21	22	23	24
A
B
C
D
E
F
G
H
I
J
	1	2	3	4	5	6	7	8	9	10	11	12	13	14	15	16	17	18	19	20	21	22	23	24
A
B
C
D
E
F
G
H
I
J

## Sheet: Wrangled Data
Protein	WT UT (Control)	WT UT	WT IL1B	KO UT	KO IL1B		WT UT	WT IL1B	KO UT	KO IL1B		WT UT	WT IL1B	KO UT	KO IL1B
Reference	21028656	21028656	19326771	20320816	16665070		1	0.919068	0.966339	0.792493		0	-0.0366522	-0.0148704	-0.101004
Adiponectin	2385316	2385316	2175387	2157717	2180825		1	0.911991	0.904583	0.914271		0	-0.0400094	-0.0435514	-0.0389251
Amphiregulin	2274551	2274551	2195970	2214676	2364942		1	0.965452	0.973676	1.03974		0	-0.0152693	-0.0115855	0.0169248
Angiopoietin-1	2135809	2135809	2105644	2178992	2255302		1	0.985877	1.02022	1.05595		0	-0.00617747	0.00869322	0.0236423
Angiopoietin-2	2007367	2007367	2013817	2137016	2200311		1	1.00321	1.06459	1.09612		0	0.00139322	0.027181	0.0398573
Angiopoietin-like 3	2111976	2111976	2130885	2206898	2277518		1	1.00895	1.04494	1.07838		0	0.00387103	0.0190933	0.0327728
BAFF	1930484	1930484	1905688	1962906	2175647		1	0.987156	1.01679	1.127		0	-0.00561441	0.0072333	0.0519222
C1qR1	1848623	1848623	1932975	1971184	2111944		1	1.04563	1.0663	1.14244		0	0.0193779	0.0278788	0.057834
CCL2	5548003	5548003	13292125	12837446	11582742		1	2.39584	2.31389	2.08773		0	0.379458	0.364342	0.319675
CCL3	1923540	1923540	1895246	1978420	2175901		1	0.985291	1.02853	1.1312		0	-0.00643563	0.0122173	0.0535379
CCL5	2309524	2309524	3087421	2550241	5475498		1	1.33682	1.10423	2.37083		0	0.126073	0.0430587	0.374901
Reference	20071442	20071442	20919224	22098616	20132827		1	1.04224	1.101	1.00306		0	0.017967	0.0417865	0.00132619
Nothing	2094453	2094453	2041347	2109336	2012600		1	0.974644	1.00711	0.960919		0	-0.0111538	0.00307515	-0.0173132
CCL6	2294143	2294143	2206717	2275947	2100930		1	0.961892	0.992068	0.91578		0	-0.0168738	-0.00345834	-0.0382089
CCL11	2347453	2347453	2279470	2376879	2345565		1	0.97104	1.01254	0.999196		0	-0.012763	0.00541017	-0.000349433
CCL12	2159633	2159633	2163783	2315275	2191023		1	1.00192	1.07207	1.01453		0	0.000833749	0.0302226	0.00626698
CCL17	2073761	2073761	2107325	2276728	2207608		1	1.01619	1.09787	1.06454		0	0.00697282	0.0405524	0.0271633
CCL19	2143096	2143096	2084359	2223105	2202098		1	0.972592	1.03733	1.02753		0	-0.0120691	0.0159183	0.011795
CCL20	1964114	1964114	3298984	2356358	6941949		1	1.67963	1.19971	3.53439		0	0.225214	0.0790746	0.548315
CCL21	1930550	1930550	1937558	1927511	2039518		1	1.00363	0.998426	1.05644		0	0.00157366	-0.000684189	0.0238465
CCL22	1924143	1924143	2055906	2075776	2121131		1	1.06848	1.07881	1.10238		0	0.0287659	0.0329431	0.0423301
CD14	2059346	2059346	2271369	2639417	2216989		1	1.10296	1.28168	1.07655		0	0.0425584	0.107779	0.0320342
CD40	1963729	1963729	1897976	1884440	2086094		1	0.966516	0.959623	1.06231		0	-0.0147908	-0.0178992	0.0262523
Nothing	2075391	2075391	1771313	1802394	1860779		1	0.853484	0.86846	0.896592		0	-0.0688046	-0.0612502	-0.0474051
Nothing	2025645	2025645	2024984	2080455	1957135		1	0.999674	1.02706	0.966179		0	-0.00014174	0.011595	-0.0149426
CD160	2219816	2219816	2209259	2308509	2062575		1	0.995244	1.03996	0.929165		0	-0.00207034	0.0170146	-0.0319072
Chemerin	2235178	2235178	2189108	2263513	2180172		1	0.979389	1.01268	0.975391		0	-0.00904493	0.00547088	-0.0108214
Chitinase 3-like 1	2067121	2067121	2112985	2239944	2125943		1	1.02219	1.08361	1.02846		0	0.00953051	0.0348713	0.0121857
Coagulation factor III	3162704	3162704	3301194	2496401	2299363		1	1.04379	0.789325	0.727024		0	0.0186125	-0.102744	-0.138451
Complement component C5/C5a	1967744	1967744	1946553	2006644	1975618		1	0.989231	1.01977	1.004		0	-0.00470236	0.00850173	0.00173438
Complement factor D	1977452	1977452	1957169	1990157	2094847		1	0.989743	1.00642	1.05937		0	-0.00447762	0.00278139	0.0250464
C-reactive protein	1754054	1754054	1724818	1773581	1801677		1	0.983332	1.01113	1.02715		0	-0.00729968	0.00480807	0.011634
CX3CL1	2190811	2190811	2477987	2564843	2718804		1	1.13108	1.17073	1.241		0	0.0534941	0.0684559	0.093773
CXCL1	2600129	2600129	11961080	9123451	14057507		1	4.60019	3.50885	5.40647		0	0.662775	0.545164	0.732913
CXCL2	1897953	1897953	2030496	1867040	3028971		1	1.06983	0.983712	1.59591		0	0.0293167	-0.00713183	0.20301
CXCL9	1800763	1800763	1665514	1632566	1716473		1	0.924894	0.906597	0.953192		0	-0.0339083	-0.0425858	-0.0208196
CXCL10	2238870	2238870	2263324	2356930	2143842		1	1.01092	1.05273	0.957555		0	0.00471785	0.0223178	-0.0188361
CXCL11	2279888	2279888	2968060	2921111	2776465		1	1.30184	1.28125	1.21781		0	0.114559	0.107635	0.0855787
CXCL13	2094913	2094913	2176135	2244633	1984115		1	1.03877	1.07147	0.947111		0	0.0165198	0.0299794	-0.0235992
CXCL16	2024164	2024164	2111749	2200247	1951417		1	1.04327	1.08699	0.964061		0	0.0183966	0.0362257	-0.0158956
Cystatin C	2200711	2200711	3142791	2752125	2908916		1	1.42808	1.25056	1.32181		0	0.154752	0.0971051	0.121168
DKK-1	4111413	4111413	4347926	4500348	3457389		1	1.05753	1.0946	0.840925		0	0.024291	0.039255	-0.0752429
DPPIV	2032912	2032912	2030313	2078469	1957884		1	0.998722	1.02241	0.963093		0	-0.000555584	0.00962497	-0.0163316
EGF	1951951	1951951	1908545	1934678	1852612		1	0.977763	0.991151	0.949108		0	-0.00976651	-0.00386022	-0.0226844
Endoglin	1909354	1909354	1871832	1950536	1840200		1	0.980348	1.02157	0.963781		0	-0.00861959	0.00926751	-0.0160214
Endostatin	1780981	1780981	1689531	1743233	1724456		1	0.948652	0.978805	0.968262		0	-0.0228931	-0.00930385	-0.0140072
Fetuin A	1991435	1991435	1856341	1919003	1869955		1	0.932162	0.963628	0.938999		0	-0.0305084	-0.0160905	-0.027335
FGF acidic	2200978	2200978	2113196	2005699	1937515		1	0.960117	0.911276	0.880297		0	-0.0176759	-0.0403499	-0.0553706
FGF-21	2206912	2206912	2273827	2336358	2073118		1	1.03032	1.05865	0.939375		0	0.0129724	0.0247544	-0.027161
Flt-3 ligand	2378788	2378788	2354684	2362467	2034764		1	0.989867	0.993139	0.855378		0	-0.00442311	-0.00298999	-0.0678417
Gas 6	2184938	2184938	2273041	2508318	2194830		1	1.04032	1.148	1.00453		0	0.0171682	0.0599435	0.00196177
G-CSF (Csf3)	2067349	2067349	2207073	2247738	1955761		1	1.06759	1.08726	0.946024		0	0.0284029	0.0363319	-0.024098
GDF-15	2012074	2012074	2186552	2170116	2072468		1	1.08672	1.07855	1.03002		0	0.0361159	0.032839	0.0128439
GM-CSF (Csf2)	2029823	2029823	2211430	2209110	1921597		1	1.08947	1.08833	0.946682		0	0.037215	0.0367592	-0.0237959
HGF	1879898	1879898	1896796	1884682	1961268		1	1.00899	1.00254	1.04328		0	0.00388634	0.0011038	0.0184027
ICAM-1	1923757	1923757	1884816	1892660	1773972		1	0.979758	0.983835	0.922139		0	-0.00888125	-0.00707761	-0.0352035
IFN-y	1882013	1882013	1833336	1873998	1741769		1	0.974136	0.995741	0.925482		0	-0.0113806	-0.0018535	-0.0336321
IGFBP-1	1910632	1910632	1784826	1838634	1743132		1	0.934155	0.962317	0.912333		0	-0.0295812	-0.0166818	-0.0398468
IGFBP-2	2063658	2063658	1817049	1860456	1784530		1	0.880499	0.901533	0.864741		0	-0.0552711	-0.0450183	-0.0631139
IGFBP-3	5165850	5165850	5009333	3188356	2787039		1	0.969702	0.617199	0.539512		0	-0.0133619	-0.209575	-0.267999
IGFBP-4	2256736	2256736	2403898	2510312	2248613		1	1.06521	1.11236	0.996401		0	0.0274353	0.0462469	-0.00156604
IGFBP-5	2094824	2094824	2196527	2276129	1989092		1	1.04855	1.08655	0.949527		0	0.020589	0.0360493	-0.0224927
IGFBP-6	8936508	8936508	9604323	11436560	8601540		1	1.07473	1.27976	0.962517		0	0.0312989	0.107128	-0.0165916
IL-1a	2180681	2180681	2298066	2444682	1985066		1	1.05383	1.12106	0.910296		0	0.0227704	0.0496302	-0.0408172
IL-1b	1955595	1955595	6799296	2089204	5078807		1	3.47684	1.06832	2.59706		0	0.541185	0.0287019	0.414483
IL-1ra	2068340	2068340	2228314	2211992	1984161		1	1.07734	1.06945	0.959301		0	0.0323545	0.0291616	-0.018045
IL-2	1851525	1851525	1804773	1829810	1700924		1	0.974749	0.988272	0.918661		0	-0.011107	-0.00512358	-0.0368447
IL-3	1847196	1847196	1770668	1799202	1685114		1	0.958571	0.974018	0.912255		0	-0.0183758	-0.0114331	-0.0398837
IL-4	2038162	2038162	1948687	1969857	1814287		1	0.9561	0.966487	0.890158		0	-0.0194966	-0.014804	-0.0505327
IL-5	1994743	1994743	1838040	1908582	1739701		1	0.921442	0.956806	0.872143		0	-0.035532	-0.0191761	-0.0594123
IL-6	1980767	1980767	1840957	1933615	2196656		1	0.929416	0.976195	1.10899		0	-0.0317897	-0.0104634	0.0449287
IL-7	2434651	2434651	2261037	2086053	1995490		1	0.92869	0.856818	0.819621		0	-0.032129	-0.0671114	-0.0863872
IL-10	2221526	2221526	2409540	2425237	2220793		1	1.08463	1.0917	0.99967		0	0.0352827	0.0381028	-0.000143321
IL-11	2108164	2108164	2255203	2338728	2087636		1	1.06975	1.10937	0.990263		0	0.0292812	0.0450753	-0.00424962
IL12p40	2089638	2089638	2327704	2334801	2079335		1	1.11393	1.11732	0.995069		0	0.0468567	0.0481788	-0.00214659
IL-13	2013354	2013354	2166102	2175729	1964278		1	1.07587	1.08065	0.975625		0	0.0317588	0.0336847	-0.0107172
IL-15	2095287	2095287	2273910	2201950	2028336		1	1.08525	1.05091	0.968047		0	0.0355298	0.0215639	-0.0141036
IL-17A	1887779	1887779	1885278	1882723	1764809		1	0.998675	0.997322	0.93486		0	-0.000575751	-0.00116472	-0.0292534
IL-22	1992035	1992035	1931385	1966657	1821770		1	0.969554	0.98726	0.914527		0	-0.0134281	-0.00556834	-0.0388034
IL-23	1986239	1986239	1916137	1930343	1826279		1	0.964706	0.971858	0.919466		0	-0.0156049	-0.012397	-0.0364644
IL-27 p28	2065308	2065308	1970276	1996328	1813242		1	0.953987	0.966601	0.877952		0	-0.0204578	-0.0147529	-0.0565291
IL-28A/B	2319167	2319167	2249538	2379674	1992263		1	0.969977	1.02609	0.859042		0	-0.0132387	0.0111854	-0.0659854
IL-33	2439054	2439054	2106838	2222886	2140070		1	0.863793	0.911372	0.877418		0	-0.0635903	-0.0403042	-0.0567934
LDL R	2946721	2946721	2730472	2686405	2534203		1	0.926614	0.911659	0.860008		0	-0.0331013	-0.0401675	-0.0654976
Leptin	2209497	2209497	2375692	2313273	2164254		1	1.07522	1.04697	0.979523		0	0.0314967	0.0199335	-0.00898519
LIF	2447748	2447748	2915394	2515688	2457284		1	1.19105	1.02776	1.0039		0	0.0759306	0.0118901	0.00168865
Lipocalin-2	2020876	2020876	2235405	2117409	2286447		1	1.10616	1.04777	1.13141		0	0.0438166	0.0202651	0.0536215
LIX (CXCL5)	2098165	2098165	2221191	2208056	3391050		1	1.05864	1.05237	1.6162		0	0.0247463	0.0221704	0.208495
M-CSF (Csf1)	4046051	4046051	4379355	4048171	3486346		1	1.08238	1.00052	0.861666		0	0.0343788	0.000227497	-0.0646609
MMP-2	2329631	2329631	2271146	2797327	2451394		1	0.974895	1.20076	1.05227		0	-0.0110421	0.0794561	0.022126
MMP-3	1969696	1969696	1826996	3215015	3313338		1	0.927552	1.63224	1.68216		0	-0.0326616	0.212784	0.225867
MMP-9	1935117	1935117	1729368	1819429	1734210		1	0.893676	0.940217	0.896178		0	-0.0488198	-0.0267721	-0.0476055
Myeloperoxidase	2289621	2289621	1946856	2047992	1936439		1	0.850296	0.894468	0.845747		0	-0.0704298	-0.0484353	-0.0727598
Osteopontin	2871186	2871186	3029319	4593003	3897919		1	1.05508	1.59969	1.3576		0	0.0232837	0.204035	0.132771
Osteoprotegerin	2518841	2518841	2318369	3130087	2459608		1	0.920411	1.24267	0.976484		0	-0.0360182	0.0943557	-0.0103349
PD-ECGF	2300917	2300917	1882156	1845493	1759004		1	0.818003	0.802068	0.76448		0	-0.0872453	-0.0957886	-0.116634
PDGF-BB	2575479	2575479	2965967	2869578	2387161		1	1.15162	1.11419	0.92688		0	0.0613083	0.04696	-0.0329763
Pentraxin 2	2531710	2531710	2593540	2591574	2344137		1	1.02442	1.02365	0.925911		0	0.010479	0.0101497	-0.033431
Pentraxin 3	3223709	3223709	3682113	2978652	2860098		1	1.1422	0.923983	0.887207		0	0.0577413	-0.0343361	-0.0519749
Periostin	2234563	2234563	2288733	2629392	2189461		1	1.02424	1.17669	0.979816		0	0.0104025	0.0706627	-0.00885539
Pref-1	2377224	2377224	2263107	2332390	2171539		1	0.951996	0.98114	0.913477		0	-0.021365	-0.00826894	-0.0393025
Proliferin	2709875	2709875	2729866	3234334	3358023		1	1.00738	1.19354	1.23918		0	0.00319207	0.0768356	0.0931344
Proprotein Convertase 9	2400388	2400388	2259667	2474190	2331925		1	0.941376	1.03075	0.971478		0	-0.026237	0.0131516	-0.0125669
RAGE	2290953	2290953	2014704	2036165	1936542		1	0.879417	0.888785	0.8453		0	-0.0558049	-0.0512032	-0.0729893
RBP4	2294034	2294034	1907509	2025470	1879577		1	0.831509	0.882929	0.819333		0	-0.0801333	-0.054074	-0.0865397
Reg3G	2330970	2330970	1954906	2011813	1986164		1	0.838666	0.86308	0.852076		0	-0.0764108	-0.0639491	-0.0695216
Resistin	2378967	2378967	1922771	2838414	2034852		1	0.808238	1.19313	0.855351		0	-0.0924609	0.0766873	-0.0678556
	2212459	2212459	1729549	1669339	1592247		1	0.781732	0.754517	0.719673		0	-0.106942	-0.122331	-0.142865
Reference	21174532	21174532	23803189	21113425	19604730		1	1.12414	0.997114	0.925864		0	0.0508213	-0.00125513	-0.033453
E-Selectin	2349692	2349692	2103460	2352493	2098764		1	0.895207	1.00119	0.893208		0	-0.0480767	0.000517402	-0.0490473
P-Selectin	2432243	2432243	2192987	2358148	2142833		1	0.901632	0.969536	0.881011		0	-0.0449709	-0.0134359	-0.0550186
Serpin E1	11680648	11680648	13369376	12909083	11841806		1	1.14457	1.10517	1.0138		0	0.0586442	0.0434285	0.00595101
Serpin F1	2414669	2414669	2181990	2268881	2213207		1	0.903639	0.939624	0.916567		0	-0.0440049	-0.0270459	-0.0378356
Thrombopoietin	2447794	2447794	2129808	2150926	2077636		1	0.870093	0.87872	0.848779		0	-0.0604344	-0.0561494	-0.0712054
TIM-1	2409781	2409781	2148452	2229416	2115620		1	0.891555	0.925153	0.87793		0	-0.0498519	-0.0337865	-0.0565399
TNF-a	2439275	2439275	2101756	2108252	2095248		1	0.861631	0.864295	0.858963		0	-0.0646785	-0.0633382	-0.0660253
VCAM-1	3160268	3160268	2947333	2447011	2609198		1	0.932621	0.774305	0.825626		0	-0.0302947	-0.111088	-0.0832169
VEGF	3637314	3637314	3055106	2048350	2105530		1	0.839935	0.563149	0.578869		0	-0.0757545	-0.249377	-0.237419
WISP-1	5024995	5024995	5385345	7321668	6847466		1	1.07171	1.45705	1.36268		0	0.0300779	0.163474	0.134394
Neg	2386059	2386059	1778418	1775061	1745414		1	0.745337	0.74393	0.731505		0	-0.127647	-0.128468	-0.135783

## Sheet: Sheet1
Protein	WT UT	WT IL1B	KO UT	KO IL1B
CXCL1	0	0.662775	0.545164	0.732913
IL-1b	0	0.541185	0.0287019	0.414483
CCL2	0	0.379458	0.364342	0.319675
CCL20	0	0.225214	0.0790746	0.548315
Cystatin C	0	0.154752	0.0971051	0.121168
CCL5	0	0.126073	0.0430587	0.374901
CXCL11	0	0.114559	0.107635	0.0855787
LIF	0	0.0759306	0.0118901	0.00168865
PDGF-BB	0	0.0613083	0.04696	-0.0329763
Serpin E1	0	0.0586442	0.0434285	0.00595101
Pentraxin 3	0	0.0577413	-0.0343361	-0.0519749
CX3CL1	0	0.0534941	0.0684559	0.093773
Reference	0	0.0508213	-0.00125513	-0.033453
IL12p40	0	0.0468567	0.0481788	-0.00214659
Lipocalin-2	0	0.0438166	0.0202651	0.0536215
CD14	0	0.0425584	0.107779	0.0320342
GM-CSF (Csf2)	0	0.037215	0.0367592	-0.0237959
GDF-15	0	0.0361159	0.032839	0.0128439
IL-15	0	0.0355298	0.0215639	-0.0141036
IL-10	0	0.0352827	0.0381028	-0.000143321
M-CSF (Csf1)	0	0.0343788	0.000227497	-0.0646609
IL-1ra	0	0.0323545	0.0291616	-0.018045
IL-13	0	0.0317588	0.0336847	-0.0107172
Leptin	0	0.0314967	0.0199335	-0.00898519
IGFBP-6	0	0.0312989	0.107128	-0.0165916
WISP-1	0	0.0300779	0.163474	0.134394
CXCL2	0	0.0293167	-0.00713183	0.20301
IL-11	0	0.0292812	0.0450753	-0.00424962
CCL22	0	0.0287659	0.0329431	0.0423301
G-CSF (Csf3)	0	0.0284029	0.0363319	-0.024098
IGFBP-4	0	0.0274353	0.0462469	-0.00156604
LIX	0	0.0247463	0.0221704	0.208495
DKK-1	0	0.024291	0.039255	-0.0752429
Osteopontin	0	0.0232837	0.204035	0.132771
IL-1a	0	0.0227704	0.0496302	-0.0408172
IGFBP-5	0	0.020589	0.0360493	-0.0224927
C1qR1	0	0.0193779	0.0278788	0.057834
Coagulation factor III	0	0.0186125	-0.102744	-0.138451
CXCL16	0	0.0183966	0.0362257	-0.0158956
Reference	0	0.017967	0.0417865	0.00132619
Gas 6	0	0.0171682	0.0599435	0.00196177
CXCL13	0	0.0165198	0.0299794	-0.0235992
FGF-21	0	0.0129724	0.0247544	-0.027161
Pentraxin 2	0	0.010479	0.0101497	-0.033431
Periostin	0	0.0104025	0.0706627	-0.00885539
Chitinase 3-like 1	0	0.00953051	0.0348713	0.0121857
CCL17	0	0.00697282	0.0405524	0.0271633
CXCL10	0	0.00471785	0.0223178	-0.0188361
HGF	0	0.00388634	0.0011038	0.0184027
Angiopoietin-like 3	0	0.00387103	0.0190933	0.0327728
Proliferin	0	0.00319207	0.0768356	0.0931344
CCL21	0	0.00157366	-0.000684189	0.0238465
Angiopoietin-2	0	0.00139322	0.027181	0.0398573
CCL12	0	0.000833749	0.0302226	0.00626698
Nothing	0	-0.00014174	0.011595	-0.0149426
DPPIV	0	-0.000555584	0.00962497	-0.0163316
IL-17A	0	-0.000575751	-0.00116472	-0.0292534
CD160	0	-0.00207034	0.0170146	-0.0319072
Flt-3 ligand	0	-0.00442311	-0.00298999	-0.0678417
Complement factor D	0	-0.00447762	0.00278139	0.0250464
Complement component C5/C5a	0	-0.00470236	0.00850173	0.00173438
BAFF	0	-0.00561441	0.0072333	0.0519222
Angiopoietin-1	0	-0.00617747	0.00869322	0.0236423
CCL3	0	-0.00643563	0.0122173	0.0535379
C-reactive protein	0	-0.00729968	0.00480807	0.011634
Endoglin	0	-0.00861959	0.00926751	-0.0160214
ICAM-1	0	-0.00888125	-0.00707761	-0.0352035
Chemerin	0	-0.00904493	0.00547088	-0.0108214
EGF	0	-0.00976651	-0.00386022	-0.0226844
MMP-2	0	-0.0110421	0.0794561	0.022126
IL-2	0	-0.011107	-0.00512358	-0.0368447
Nothing	0	-0.0111538	0.00307515	-0.0173132
IFN-y	0	-0.0113806	-0.0018535	-0.0336321
CCL19	0	-0.0120691	0.0159183	0.011795
CCL11	0	-0.012763	0.00541017	-0.000349433
IL-28A/B	0	-0.0132387	0.0111854	-0.0659854
IGFBP-3	0	-0.0133619	-0.209575	-0.267999
IL-22	0	-0.0134281	-0.00556834	-0.0388034
CD40	0	-0.0147908	-0.0178992	0.0262523
Amphiregulin	0	-0.0152693	-0.0115855	0.0169248
IL-23	0	-0.0156049	-0.012397	-0.0364644
CCL6	0	-0.0168738	-0.00345834	-0.0382089
FGF acidic	0	-0.0176759	-0.0403499	-0.0553706
IL-3	0	-0.0183758	-0.0114331	-0.0398837
IL-4	0	-0.0194966	-0.014804	-0.0505327
IL-27 p28	0	-0.0204578	-0.0147529	-0.0565291
Pref-1	0	-0.021365	-0.00826894	-0.0393025
Endostatin	0	-0.0228931	-0.00930385	-0.0140072
Proprotein Convertase 9	0	-0.026237	0.0131516	-0.0125669
IGFBP-1	0	-0.0295812	-0.0166818	-0.0398468
VCAM-1	0	-0.0302947	-0.111088	-0.0832169
Fetuin A	0	-0.0305084	-0.0160905	-0.027335
IL-6	0	-0.0317897	-0.0104634	0.0449287
IL-7	0	-0.032129	-0.0671114	-0.0863872
MMP-3	0	-0.0326616	0.212784	0.225867
LDL R	0	-0.0331013	-0.0401675	-0.0654976
CXCL9	0	-0.0339083	-0.0425858	-0.0208196
IL-5	0	-0.035532	-0.0191761	-0.0594123
Osteoprotegerin	0	-0.0360182	0.0943557	-0.0103349
Reference	0	-0.0366522	-0.0148704	-0.101004
Adiponectin	0	-0.0400094	-0.0435514	-0.0389251
Serpin F1	0	-0.0440049	-0.0270459	-0.0378356
P-Selectin	0	-0.0449709	-0.0134359	-0.0550186
E-Selectin	0	-0.0480767	0.000517402	-0.0490473
MMP-9	0	-0.0488198	-0.0267721	-0.0476055
TIM-1	0	-0.0498519	-0.0337865	-0.0565399
IGFBP-2	0	-0.0552711	-0.0450183	-0.0631139
RAGE	0	-0.0558049	-0.0512032	-0.0729893
Thrombopoietin	0	-0.0604344	-0.0561494	-0.0712054
IL-33	0	-0.0635903	-0.0403042	-0.0567934
TNF-a	0	-0.0646785	-0.0633382	-0.0660253
Nothing	0	-0.0688046	-0.0612502	-0.0474051
Myeloperoxidase	0	-0.0704298	-0.0484353	-0.0727598
VEGF	0	-0.0757545	-0.249377	-0.237419
Reg3G	0	-0.0764108	-0.0639491	-0.0695216
RBP4	0	-0.0801333	-0.054074	-0.0865397
PD-ECGF	0	-0.0872453	-0.0957886	-0.116634
Resistin	0	-0.0924609	0.0766873	-0.0678556
	0	-0.106942	-0.122331	-0.142865
Neg	0	-0.127647	-0.128468	-0.135783

## Sheet: Array Data WT UT
sc 30sec 2022.02.02_20.43.50-03_Ch (1)
No.	Label	Protein Name	Type	Volume (Int)	Adj. Vol. (Int)	Mean Bkgd. (Int)	Abs. Quant.	Rel. Quant.	# of Pixels	Min. Value (Int)	Max. Value (Int)	Mean Value (Int)	Std. Dev.	Area (mm2)
1	U1	Reference	Unknown	21028656	1.80135e+07	2319.32	N/A	N/A	1300	1864	65535	16175.9	18820.1	8.50825
2	U2	Adiponectin	Unknown	2385316	-31342.3	1858.97	N/A	N/A	1300	1533	3588	1834.86	269.303	8.50825
3	U3	Amphiregulin	Unknown	2274551	247134	1559.55	N/A	N/A	1300	1456	2621	1749.65	286.589	8.50825
4	U4	Angiopoietin-1	Unknown	2135809	223551	1470.97	N/A	N/A	1300	1385	2330	1642.93	235.347	8.50825
5	U5	Angiopoietin-2	Unknown	2007367	170050	1413.32	N/A	N/A	1300	1355	2063	1544.13	182.029	8.50825
6	U6	Angiopoietin-like 3	Unknown	2111976	278659	1410.24	N/A	N/A	1300	1365	2380	1624.6	275.35	8.50825
7	U7	BAFF	Unknown	1930484	112934	1398.12	N/A	N/A	1300	1331	1790	1484.99	115.927	8.50825
8	U8	C1qR1	Unknown	1848623	110873	1336.73	N/A	N/A	1300	1258	1802	1422.02	136.741	8.50825
9	U9	CCL2	Unknown	5548003	3675103	1440.69	N/A	N/A	1300	1315	14416	4267.69	3766.29	8.50825
10	U10	CCL3	Unknown	1923540	204323	1322.47	N/A	N/A	1300	1234	2252	1479.65	247.269	8.50825
11	U11	CCL5	Unknown	2309524	46590.7	1740.72	N/A	N/A	1300	1266	3879	1776.56	462.106	8.50825
12	U12	Reference	Unknown	20071442	1.63955e+07	2827.69	N/A	N/A	1300	1953	58459	15439.6	15111.7	8.50825
13	U13	Nothing	Unknown	2094453	-89355.3	1679.85	N/A	N/A	1300	1518	1959	1611.12	66.8235	8.50825
14	U14	CCL6	Unknown	2294143	237226	1582.24	N/A	N/A	1300	1493	2523	1764.73	262.74	8.50825
15	U15	CCL11	Unknown	2347453	316561	1562.22	N/A	N/A	1300	1434	3022	1805.73	394.357	8.50825
16	U16	CCL12	Unknown	2159633	235983	1479.73	N/A	N/A	1300	1364	2453	1661.26	287.266	8.50825
17	U17	CCL17	Unknown	2073761	188869	1449.92	N/A	N/A	1300	1341	2305	1595.2	255.779	8.50825
18	U18	CCL19	Unknown	2143096	287646	1427.27	N/A	N/A	1300	1367	2477	1648.54	292.951	8.50825
19	U19	CCL20	Unknown	1964114	126906	1413.24	N/A	N/A	1300	1359	1891	1510.86	127.866	8.50825
20	U20	CCL21	Unknown	1930550	180642	1346.08	N/A	N/A	1300	1276	1981	1485.04	178.637	8.50825
21	U21	CCL22	Unknown	1924143	171693	1348.04	N/A	N/A	1300	1226	2192	1480.11	234.773	8.50825
22	U22	CD14	Unknown	2059346	252663	1389.76	N/A	N/A	1300	1246	2549	1584.11	330.869	8.50825
23	U23	CD40	Unknown	1963729	150079	1395.12	N/A	N/A	1300	1287	2125	1510.56	204.523	8.50825
24	U24	Nothing	Unknown	2075391	-211376	1759.05	N/A	N/A	1300	1356	2504	1596.45	220.26	8.50825
25	U25	Nothing	Unknown	2025645	-6655	1563.31	N/A	N/A	1300	1489	1624	1558.19	24.8014	8.50825
26	U26	CD160	Unknown	2219816	229624	1530.92	N/A	N/A	1300	1476	2351	1707.55	239.37	8.50825
27	U27	Chemerin	Unknown	2235178	297661	1490.4	N/A	N/A	1300	1404	2661	1719.37	318.419	8.50825
28	U28	Chitinase 3-like 1	Unknown	2067121	212488	1426.64	N/A	N/A	1300	1364	2208	1590.09	221.259	8.50825
29	U29	Coagulation factor III	Unknown	3162704	1.25989e+06	1463.71	N/A	N/A	1300	1372	5688	2432.85	1261.83	8.50825
30	U30	Complement component C5/C5a	Unknown	1967744	112902	1426.8	N/A	N/A	1300	1356	1900	1513.65	121.183	8.50825
31	U31	Complement factor D	Unknown	1977452	160602	1397.58	N/A	N/A	1300	1340	2020	1521.12	166.809	8.50825
32	U32	C-reactive protein	Unknown	1754054	12170.7	1339.91	N/A	N/A	1300	1284	1420	1349.27	25.6264	8.50825
33	U33	CX3CL1	Unknown	2190811	416228	1365.06	N/A	N/A	1300	1280	2790	1685.24	408.256	8.50825
34	U34	CXCL1	Unknown	2600129	790337	1392.15	N/A	N/A	1300	1280	4073	2000.1	794.871	8.50825
35	U35	CXCL2	Unknown	1897953	155195	1340.58	N/A	N/A	1300	1274	1910	1459.96	153.095	8.50825
36	U36	CXCL9	Unknown	1800763	-4645.33	1388.78	N/A	N/A	1300	1332	1460	1385.2	27.0121	8.50825
37	U37	CXCL10	Unknown	2238870	188578	1577.15	N/A	N/A	1300	1494	2435	1722.21	211.211	8.50825
38	U38	CXCL11	Unknown	2279888	287171	1532.86	N/A	N/A	1300	1461	2558	1753.76	296.587	8.50825
39	U39	CXCL13	Unknown	2094913	183113	1470.62	N/A	N/A	1300	1368	2237	1611.47	204.375	8.50825
40	U40	CXCL16	Unknown	2024164	161047	1433.17	N/A	N/A	1300	1367	2064	1557.05	178.976	8.50825
41	U41	Cystatin C	Unknown	2200711	219603	1523.93	N/A	N/A	1300	1376	2478	1692.85	311.236	8.50825
42	U42	DKK-1	Unknown	4111413	2.0925e+06	1553.01	N/A	N/A	1300	1402	8030	3162.63	2036.65	8.50825
43	U43	DPPIV	Unknown	2032912	199929	1409.99	N/A	N/A	1300	1361	2172	1563.78	206.785	8.50825
44	U44	EGF	Unknown	1951951	162643	1376.39	N/A	N/A	1300	1273	1970	1501.5	170.111	8.50825
45	U45	Endoglin	Unknown	1909354	162504	1343.73	N/A	N/A	1300	1278	1945	1468.73	162.598	8.50825
46	U46	Endostatin	Unknown	1780981	43439.3	1336.57	N/A	N/A	1300	1267	1527	1369.99	54.6575	8.50825
47	U47	Fetuin A	Unknown	1991435	100185	1454.81	N/A	N/A	1300	1304	1952	1531.87	160.255	8.50825
48	U48	FGF acidic	Unknown	2200978	54836.3	1650.88	N/A	N/A	1300	1364	2226	1693.06	220.855	8.50825
49	U49	FGF-21	Unknown	2206912	151779	1580.87	N/A	N/A	1300	1474	2201	1697.62	176.499	8.50825
50	U50	Flt-3 ligand	Unknown	2378788	398146	1523.57	N/A	N/A	1300	1458	2915	1829.84	401.805	8.50825
51	U51	Gas 6	Unknown	2184938	-425312	2007.88	N/A	N/A	1300	1373	3605	1680.72	283.034	8.50825
52	U52	G-CSF (Csf3)	Unknown	2067349	200391	1436.12	N/A	N/A	1300	1349	2213	1590.27	226.135	8.50825
53	U53	GDF-15	Unknown	2012074	78865.7	1487.08	N/A	N/A	1300	1370	1987	1547.75	158.02	8.50825
54	U54	GM-CSF (Csf2)	Unknown	2029823	85256.3	1495.82	N/A	N/A	1300	1339	2068	1561.4	184.17	8.50825
55	U55	HGF	Unknown	1879898	33681.3	1420.17	N/A	N/A	1300	1330	1669	1446.08	74.9051	8.50825
56	U56	ICAM-1	Unknown	1923757	116890	1389.9	N/A	N/A	1300	1318	1861	1479.81	139.972	8.50825
57	U57	IFN-y	Unknown	1882013	71904.7	1392.39	N/A	N/A	1300	1327	1713	1447.7	96.9106	8.50825
58	U58	IGFBP-1	Unknown	1910632	118924	1378.24	N/A	N/A	1300	1310	1828	1469.72	124.611	8.50825
59	U59	IGFBP-2	Unknown	2063658	-96267	1661.48	N/A	N/A	1300	1361	3129	1587.43	220.305	8.50825
60	U60	IGFBP-3	Unknown	5165850	2700175	1896.67	N/A	N/A	1300	1594	10495	3973.73	2449.77	8.50825
61	U61	IGFBP-4	Unknown	2256736	231294	1558.03	N/A	N/A	1300	1455	2402	1735.95	248.767	8.50825
62	U62	IGFBP-5	Unknown	2094824	150691	1495.49	N/A	N/A	1300	1422	2123	1611.4	165.487	8.50825
63	U63	IGFBP-6	Unknown	8936508	6.75475e+06	1678.28	N/A	N/A	1300	1481	23605	6874.24	6526.95	8.50825
64	U64	IL-1a	Unknown	2180681	226564	1503.17	N/A	N/A	1300	1349	2558	1677.45	305.194	8.50825
65	U65	IL-1b	Unknown	1955595	101395	1426.31	N/A	N/A	1300	1375	1867	1504.3	112.52	8.50825
66	U66	IL-1ra	Unknown	2068340	208407	1430.72	N/A	N/A	1300	1359	2226	1591.03	218.188	8.50825
67	U67	IL-2	Unknown	1851525	2791.67	1422.1	N/A	N/A	1300	1350	1556	1424.25	41.2941	8.50825
68	U68	IL-3	Unknown	1847196	32279.3	1396.09	N/A	N/A	1300	1313	1577	1420.92	52.0659	8.50825
69	U69	IL-4	Unknown	2038162	176979	1431.68	N/A	N/A	1300	1340	2201	1567.82	219.652	8.50825
70	U70	IL-5	Unknown	1994743	129668	1434.67	N/A	N/A	1300	1343	1992	1534.42	162.699	8.50825
71	U71	IL-6	Unknown	1980767	1400.33	1522.59	N/A	N/A	1300	1383	1749	1523.67	71.0567	8.50825
72	U72	IL-7	Unknown	2434651	121343	1779.47	N/A	N/A	1300	1572	2584	1872.81	242.802	8.50825
73	U73	IL-10	Unknown	2221526	230209	1531.78	N/A	N/A	1300	1463	2509	1708.87	254.833	8.50825
74	U74	IL-11	Unknown	2108164	196472	1470.53	N/A	N/A	1300	1410	2218	1621.66	209.753	8.50825
75	U75	IL12p40	Unknown	2089638	134696	1503.8	N/A	N/A	1300	1376	2285	1607.41	207.136	8.50825
76	U76	IL-13	Unknown	2013354	157062	1427.92	N/A	N/A	1300	1380	2000	1548.73	161.666	8.50825
77	U77	IL-15	Unknown	2095287	220504	1442.14	N/A	N/A	1300	1390	2231	1611.76	222.906	8.50825
78	U78	IL-17A	Unknown	1887779	26670.7	1431.62	N/A	N/A	1300	1371	1587	1452.14	42.394	8.50825
79	U79	IL-22	Unknown	1992035	77360	1472.83	N/A	N/A	1300	1381	1879	1532.33	129.923	8.50825
80	U80	IL-23	Unknown	1986239	117414	1437.56	N/A	N/A	1300	1344	1993	1527.88	158.216	8.50825
81	U81	IL-27 p28	Unknown	2065308	139308	1481.54	N/A	N/A	1300	1372	2129	1588.7	195.909	8.50825
82	U82	IL-28A/B	Unknown	2319167	388592	1485.06	N/A	N/A	1300	1396	2895	1783.97	409.171	8.50825
83	U83	IL-33	Unknown	2439054	249079	1684.6	N/A	N/A	1300	1459	2870	1876.2	379.724	8.50825
84	U84	LDL R	Unknown	2946721	659196	1759.63	N/A	N/A	1300	1596	4361	2266.71	726.285	8.50825
85	U85	Leptin	Unknown	2209497	175889	1564.31	N/A	N/A	1300	1474	2346	1699.61	208.229	8.50825
86	U86	LIF	Unknown	2447748	494865	1502.22	N/A	N/A	1300	1421	3328	1882.88	518.768	8.50825
87	U87	Lipocalin-2	Unknown	2020876	23817.7	1536.2	N/A	N/A	1300	1373	2104	1554.52	134.579	8.50825
88	U88	LIX	Unknown	2098165	180915	1474.81	N/A	N/A	1300	1417	2123	1613.97	185.297	8.50825
89	U89	M-CSF (Csf1)	Unknown	4046051	1.96442e+06	1601.26	N/A	N/A	1300	1467	8009	3112.35	1908.38	8.50825
90	U90	MMP-2	Unknown	2329631	282981	1574.35	N/A	N/A	1300	1420	2623	1792.02	331.416	8.50825
91	U91	MMP-3	Unknown	1969696	46971	1479.02	N/A	N/A	1300	1380	1700	1515.15	71.5145	8.50825
92	U92	MMP-9	Unknown	1935117	-8241.33	1494.89	N/A	N/A	1300	1383	1712	1488.55	57.965	8.50825
93	U93	Myeloperoxidase	Unknown	2289621	268613	1554.62	N/A	N/A	1300	1418	2583	1761.25	293.984	8.50825
94	U94	Osteopontin	Unknown	2871186	805703	1588.83	N/A	N/A	1300	1469	4176	2208.6	727.283	8.50825
95	U95	Osteoprotegerin	Unknown	2518841	415708	1617.79	N/A	N/A	1300	1519	3096	1937.57	411.33	8.50825
96	U96	PD-ECGF	Unknown	2300917	120942	1676.9	N/A	N/A	1300	1526	2219	1769.94	136.521	8.50825
97	U97	PDGF-BB	Unknown	2575479	-811371	2605.27	N/A	N/A	1300	1501	5179	1981.14	481.873	8.50825
98	U98	Pentraxin 2	Unknown	2531710	476585	1580.87	N/A	N/A	1300	1457	3293	1947.47	515.209	8.50825
99	U99	Pentraxin 3	Unknown	3223709	1130734	1609.98	N/A	N/A	1300	1513	5514	2479.78	1183.08	8.50825
100	U100	Periostin	Unknown	2234563	-548995	2141.2	N/A	N/A	1300	1474	4205	1718.89	310.368	8.50825
101	U101	Pref-1	Unknown	2377224	244499	1640.56	N/A	N/A	1300	1527	2643	1828.63	297.183	8.50825
102	U102	Proliferin	Unknown	2709875	569642	1646.33	N/A	N/A	1300	1528	3555	2084.52	584.138	8.50825
103	U103	Proprotein Convertase 9	Unknown	2400388	291780	1622.01	N/A	N/A	1300	1469	2685	1846.45	313.212	8.50825
104	U104	RAGE	Unknown	2290953	194303	1612.81	N/A	N/A	1300	1477	2396	1762.27	226.449	8.50825
105	U105	RBP4	Unknown	2294034	77259	1705.21	N/A	N/A	1300	1509	2235	1764.64	165.818	8.50825
106	U106	Reg3G	Unknown	2330970	31553.3	1768.78	N/A	N/A	1300	1548	2190	1793.05	148.595	8.50825
107	U107	Resistin	Unknown	2378967	-307458	2066.48	N/A	N/A	1300	1558	3363	1829.97	270.65	8.50825
108	U108		Unknown	2212459	-23816	1720.21	N/A	N/A	1300	1590	1827	1701.89	49.0304	8.50825
109	U109	Reference	Unknown	21174532	1.82005e+07	2287.71	N/A	N/A	1300	1706	65535	16288.1	18787.5	8.50825
110	U110	E-Selectin	Unknown	2349692	11492	1798.62	N/A	N/A	1300	1538	2756	1807.46	175.949	8.50825
111	U111	P-Selectin	Unknown	2432243	-273032	2080.98	N/A	N/A	1300	1567	5438	1870.96	359.82	8.50825
112	U112	Serpin E1	Unknown	11680648	8.38354e+06	2536.24	N/A	N/A	1300	1621	31445	8985.11	9278.07	8.50825
113	U113	Serpin F1	Unknown	2414669	248511	1666.28	N/A	N/A	1300	1560	2722	1857.44	302.364	8.50825
114	U114	Thrombopoietin	Unknown	2447794	230061	1705.95	N/A	N/A	1300	1605	2476	1882.92	219.855	8.50825
115	U115	TIM-1	Unknown	2409781	212848	1689.95	N/A	N/A	1300	1543	2491	1853.68	225.821	8.50825
116	U116	TNF-a	Unknown	2439275	252567	1682.08	N/A	N/A	1300	1570	2676	1876.37	273.178	8.50825
117	U117	VCAM-1	Unknown	3160268	768468	1839.85	N/A	N/A	1300	1615	4369	2430.98	762.318	8.50825
118	U118	VEGF	Unknown	3637314	1.11061e+06	1943.62	N/A	N/A	1300	1737	5336	2797.93	1018.79	8.50825
119	U119	WISP-1	Unknown	5024995	2115845	2237.81	N/A	N/A	1300	1935	10076	3865.38	2206.47	8.50825
120	U120	Neg	Unknown	2386059	-54049.3	1877.01	N/A	N/A	1300	1694	2122	1835.43	65.6864	8.50825

## Sheet: Array Data WT IL1b
No.	Label	Protein Name	Type	Volume (Int)	Adj. Vol. (Int)	Mean Bkgd. (Int)	Abs. Quant.	Rel. Quant.	# of Pixels	Min. Value (Int)	Max. Value (Int)	Mean Value (Int)	Std. Dev.	Area (mm2)
121	U121	Reference	Unknown	19326771	1.6407e+07	2246.01	N/A	N/A	1300	1620	59496	14866.8	15872.4	8.50825
122	U122	Adiponectin	Unknown	2175387	38195.3	1643.99	N/A	N/A	1300	1465	2243	1673.37	154.054	8.50825
123	U123	Amphiregulin	Unknown	2195970	222478	1518.07	N/A	N/A	1300	1412	2312	1689.21	211.561	8.50825
124	U124	Angiopoietin-1	Unknown	2105644	226502	1445.49	N/A	N/A	1300	1338	2219	1619.73	209.858	8.50825
125	U125	Angiopoietin-2	Unknown	2013817	147484	1435.64	N/A	N/A	1300	1361	1995	1549.09	154.989	8.50825
126	U126	Angiopoietin-like 3	Unknown	2130885	287968	1417.63	N/A	N/A	1300	1312	2373	1639.14	275.138	8.50825
127	U127	BAFF	Unknown	1905688	80554.7	1403.95	N/A	N/A	1300	1320	1791	1465.91	108.474	8.50825
128	U128	C1qR1	Unknown	1932975	116858	1397.01	N/A	N/A	1300	1293	1917	1486.9	146.538	8.50825
129	U129	CCL2	Unknown	13292125	1.05418e+07	2115.64	N/A	N/A	1300	1335	36241	10224.7	9581.47	8.50825
130	U130	CCL3	Unknown	1895246	139129	1350.86	N/A	N/A	1300	1190	2074	1457.88	227.189	8.50825
131	U131	CCL5	Unknown	3087421	1.25164e+06	1412.14	N/A	N/A	1300	1171	5721	2374.94	1282.04	8.50825
132	U132	Reference	Unknown	20919224	18140624	2137.38	N/A	N/A	1300	1268	59866	16091.7	17199.3	8.50825
133	U133	Nothing	Unknown	2041347	-94803	1643.19	N/A	N/A	1300	1478	1864	1570.27	53.448	8.50825
134	U134	CCL6	Unknown	2206717	197742	1545.37	N/A	N/A	1300	1459	2317	1697.47	226.95	8.50825
135	U135	CCL11	Unknown	2279470	333745	1496.71	N/A	N/A	1300	1424	2719	1753.44	329.152	8.50825
136	U136	CCL12	Unknown	2163783	282175	1447.39	N/A	N/A	1300	1367	2428	1664.45	275.999	8.50825
137	U137	CCL17	Unknown	2107325	216175	1454.73	N/A	N/A	1300	1363	2257	1621.02	243.898	8.50825
138	U138	CCL19	Unknown	2084359	239434	1419.17	N/A	N/A	1300	1324	2291	1603.35	247.044	8.50825
139	U139	CCL20	Unknown	3298984	1397834	1462.42	N/A	N/A	1300	1360	6139	2537.68	1297.37	8.50825
140	U140	CCL21	Unknown	1937558	153691	1372.21	N/A	N/A	1300	1274	1961	1490.43	166.889	8.50825
141	U141	CCL22	Unknown	2055906	-31327.3	1605.56	N/A	N/A	1300	1303	2164	1581.47	207.46	8.50825
142	U142	CD14	Unknown	2271369	-309898	1985.59	N/A	N/A	1300	1235	3885	1747.21	424.654	8.50825
143	U143	CD40	Unknown	1897976	168276	1330.54	N/A	N/A	1300	1232	2059	1459.98	196.571	8.50825
144	U144	Nothing	Unknown	1771313	-324020	1611.79	N/A	N/A	1300	1238	2462	1362.55	178.48	8.50825
145	U145	Nothing	Unknown	2024984	-8716	1564.38	N/A	N/A	1300	1457	1655	1557.68	31.155	8.50825
146	U146	CD160	Unknown	2209259	236876	1517.22	N/A	N/A	1300	1447	2407	1699.43	241.226	8.50825
147	U147	Chemerin	Unknown	2189108	285033	1464.67	N/A	N/A	1300	1404	2482	1683.93	268.305	8.50825
148	U148	Chitinase 3-like 1	Unknown	2112985	257185	1427.54	N/A	N/A	1300	1363	2282	1625.37	243.074	8.50825
149	U149	Coagulation factor III	Unknown	3301194	1.32533e+06	1519.9	N/A	N/A	1300	1396	5785	2539.38	1192.09	8.50825
150	U150	Complement component C5/C5a	Unknown	1946553	93686.3	1425.28	N/A	N/A	1300	1336	1840	1497.35	116.278	8.50825
151	U151	Complement factor D	Unknown	1957169	132644	1403.48	N/A	N/A	1300	1293	1958	1505.51	147.067	8.50825
152	U152	C-reactive protein	Unknown	1724818	-1532	1327.96	N/A	N/A	1300	1257	1409	1326.78	28.7157	8.50825
153	U153	CX3CL1	Unknown	2477987	276787	1693.23	N/A	N/A	1300	1315	4087	1906.14	547.871	8.50825
154	U154	CXCL1	Unknown	11961080	8.82409e+06	2413.07	N/A	N/A	1300	1360	28886	9200.83	7915.29	8.50825
155	U155	CXCL2	Unknown	2030496	352946	1290.42	N/A	N/A	1300	1238	2400	1561.92	303.386	8.50825
156	U156	CXCL9	Unknown	1665514	-11511	1290.02	N/A	N/A	1300	1231	1346	1281.16	22.4878	8.50825
157	U157	CXCL10	Unknown	2263324	174499	1606.79	N/A	N/A	1300	1520	2417	1741.02	216.593	8.50825
158	U158	CXCL11	Unknown	2968060	935377	1563.6	N/A	N/A	1300	1470	4726	2283.12	900.427	8.50825
159	U159	CXCL13	Unknown	2176135	244893	1485.57	N/A	N/A	1300	1419	2341	1673.95	237.814	8.50825
160	U160	CXCL16	Unknown	2111749	225591	1450.89	N/A	N/A	1300	1372	2180	1624.42	208.504	8.50825
161	U161	Cystatin C	Unknown	3142791	1.00085e+06	1647.65	N/A	N/A	1300	1411	5020	2417.53	1001.36	8.50825
162	U162	DKK-1	Unknown	4347926	2.17589e+06	1670.79	N/A	N/A	1300	1357	8530	3344.56	1953.67	8.50825
163	U163	DPPIV	Unknown	2030313	202921	1405.69	N/A	N/A	1300	1337	2094	1561.78	188.674	8.50825
164	U164	EGF	Unknown	1908545	143828	1357.47	N/A	N/A	1300	1280	1848	1468.11	150.059	8.50825
165	U165	Endoglin	Unknown	1871832	155482	1320.27	N/A	N/A	1300	1272	1863	1439.87	148.226	8.50825
166	U166	Endostatin	Unknown	1689531	24139.3	1281.07	N/A	N/A	1300	1214	1439	1299.64	45.13	8.50825
167	U167	Fetuin A	Unknown	1856341	171383	1296.12	N/A	N/A	1300	1193	1972	1427.95	192.765	8.50825
168	U168	FGF acidic	Unknown	2113196	107629	1542.74	N/A	N/A	1300	1259	2184	1625.54	235.302	8.50825
169	U169	FGF-21	Unknown	2273827	183002	1608.33	N/A	N/A	1300	1514	2377	1749.1	210.691	8.50825
170	U170	Flt-3 ligand	Unknown	2354684	299576	1580.85	N/A	N/A	1300	1479	2687	1811.3	325.709	8.50825
171	U171	Gas 6	Unknown	2273041	-41417.3	1780.35	N/A	N/A	1300	1433	2585	1748.49	244.853	8.50825
172	U172	G-CSF (Csf3)	Unknown	2207073	267040	1492.33	N/A	N/A	1300	1385	2397	1697.75	270.409	8.50825
173	U173	GDF-15	Unknown	2186552	-132556	1783.93	N/A	N/A	1300	1425	2730	1681.96	208.44	8.50825
174	U174	GM-CSF (Csf2)	Unknown	2211430	-202970	1857.23	N/A	N/A	1300	1354	3239	1701.1	280.415	8.50825
175	U175	HGF	Unknown	1896796	81021	1396.75	N/A	N/A	1300	1329	1708	1459.07	85.791	8.50825
176	U176	ICAM-1	Unknown	1884816	122999	1355.24	N/A	N/A	1300	1270	1784	1449.86	125.976	8.50825
177	U177	IFN-y	Unknown	1833336	91944.3	1339.53	N/A	N/A	1300	1270	1704	1410.26	105.082	8.50825
178	U178	IGFBP-1	Unknown	1784826	120918	1279.93	N/A	N/A	1300	1219	1719	1372.94	123.324	8.50825
179	U179	IGFBP-2	Unknown	1817049	47774	1360.98	N/A	N/A	1300	1209	1801	1397.73	136.069	8.50825
180	U180	IGFBP-3	Unknown	5009333	2684158	1788.6	N/A	N/A	1300	1455	9777	3853.33	2239.88	8.50825
181	U181	IGFBP-4	Unknown	2403898	330965	1594.56	N/A	N/A	1300	1510	2805	1849.15	342.942	8.50825
182	U182	IGFBP-5	Unknown	2196527	183502	1548.48	N/A	N/A	1300	1470	2261	1689.64	202.919	8.50825
183	U183	IGFBP-6	Unknown	9604323	6874773	2099.65	N/A	N/A	1300	1557	24468	7387.94	6491.19	8.50825
184	U184	IL-1a	Unknown	2298066	99749.3	1691.01	N/A	N/A	1300	1397	2823	1767.74	311.936	8.50825
185	U185	IL-1b	Unknown	6799296	4.50071e+06	1768.14	N/A	N/A	1300	1433	15855	5230.23	4018.4	8.50825
186	U186	IL-1ra	Unknown	2228314	223322	1542.3	N/A	N/A	1300	1367	2507	1714.09	297.167	8.50825
187	U187	IL-2	Unknown	1804773	21131.3	1372.03	N/A	N/A	1300	1309	1509	1388.29	36.8351	8.50825
188	U188	IL-3	Unknown	1770668	21659.7	1345.39	N/A	N/A	1300	1270	1508	1362.05	47.4478	8.50825
189	U189	IL-4	Unknown	1948687	191304	1351.83	N/A	N/A	1300	1278	2088	1498.99	208.641	8.50825
190	U190	IL-5	Unknown	1838040	113973	1326.21	N/A	N/A	1300	1217	1832	1413.88	148.83	8.50825
191	U191	IL-6	Unknown	1840957	117274	1325.91	N/A	N/A	1300	1210	1791	1416.12	142.557	8.50825
192	U192	IL-7	Unknown	2261037	90153.7	1669.91	N/A	N/A	1300	1390	2325	1739.26	232.88	8.50825
193	U193	IL-10	Unknown	2409540	347873	1585.9	N/A	N/A	1300	1510	2985	1853.49	372.927	8.50825
194	U194	IL-11	Unknown	2255203	267495	1529.01	N/A	N/A	1300	1478	2525	1734.77	277.301	8.50825
195	U195	IL12p40	Unknown	2327704	81787.3	1727.63	N/A	N/A	1300	1448	2633	1790.54	301.12	8.50825
196	U196	IL-13	Unknown	2166102	240419	1481.29	N/A	N/A	1300	1377	2317	1666.23	243.174	8.50825
197	U197	IL-15	Unknown	2273910	66168.3	1698.26	N/A	N/A	1300	1407	2541	1749.16	294.392	8.50825
198	U198	IL-17A	Unknown	1885278	13328	1439.96	N/A	N/A	1300	1347	1628	1450.21	50.7157	8.50825
199	U199	IL-22	Unknown	1931385	139027	1378.74	N/A	N/A	1300	1335	1842	1485.68	128.013	8.50825
200	U200	IL-23	Unknown	1916137	162562	1348.9	N/A	N/A	1300	1280	1929	1473.95	168.565	8.50825
201	U201	IL-27 p28	Unknown	1970276	193893	1366.45	N/A	N/A	1300	1284	2099	1515.6	214.315	8.50825
202	U202	IL-28A/B	Unknown	2249538	479088	1361.88	N/A	N/A	1300	1227	2896	1730.41	452.502	8.50825
203	U203	IL-33	Unknown	2106838	377813	1330.02	N/A	N/A	1300	1216	2492	1620.64	349.563	8.50825
204	U204	LDL R	Unknown	2730472	810539	1476.87	N/A	N/A	1300	1338	4011	2100.36	714.322	8.50825
205	U205	Leptin	Unknown	2375692	276184	1615.01	N/A	N/A	1300	1491	2834	1827.46	334.734	8.50825
206	U206	LIF	Unknown	2915394	875919	1568.83	N/A	N/A	1300	1494	4644	2242.61	868.861	8.50825
207	U207	Lipocalin-2	Unknown	2235405	115855	1630.42	N/A	N/A	1300	1453	2530	1719.54	262.582	8.50825
208	U208	LIX	Unknown	2221191	331233	1453.81	N/A	N/A	1300	1397	2514	1708.61	304.792	8.50825
209	U209	M-CSF (Csf1)	Unknown	4379355	2.33986e+06	1568.84	N/A	N/A	1300	1407	9442	3368.73	2219.09	8.50825
210	U210	MMP-2	Unknown	2271146	332313	1491.41	N/A	N/A	1300	1328	2761	1747.04	372.067	8.50825
211	U211	MMP-3	Unknown	1826996	42404.3	1372.76	N/A	N/A	1300	1307	1638	1405.38	72.2205	8.50825
212	U212	MMP-9	Unknown	1729368	11426.3	1321.49	N/A	N/A	1300	1267	1454	1330.28	37.5127	8.50825
213	U213	Myeloperoxidase	Unknown	1946856	183781	1356.21	N/A	N/A	1300	1225	2246	1497.58	276.46	8.50825
214	U214	Osteopontin	Unknown	3029319	1.09654e+06	1486.76	N/A	N/A	1300	1260	5204	2330.25	1123.3	8.50825
215	U215	Osteoprotegerin	Unknown	2318369	536036	1371.03	N/A	N/A	1300	1246	3104	1783.36	509.698	8.50825
216	U216	PD-ECGF	Unknown	1882156	141964	1338.61	N/A	N/A	1300	1254	1881	1447.81	159.003	8.50825
217	U217	PDGF-BB	Unknown	2965967	-1.2057e+06	3208.97	N/A	N/A	1300	1526	8984	2281.51	933.024	8.50825
218	U218	Pentraxin 2	Unknown	2593540	556915	1566.63	N/A	N/A	1300	1438	3593	1995.03	574.373	8.50825
219	U219	Pentraxin 3	Unknown	3682113	1559488	1632.79	N/A	N/A	1300	1489	7156	2832.39	1605.51	8.50825
220	U220	Periostin	Unknown	2288733	-1.11126e+06	2615.38	N/A	N/A	1300	1393	6116	1760.56	577.083	8.50825
221	U221	Pref-1	Unknown	2263107	281032	1524.67	N/A	N/A	1300	1364	2736	1740.85	364.539	8.50825
222	U222	Proliferin	Unknown	2729866	836108	1456.74	N/A	N/A	1300	1352	4342	2099.9	821.948	8.50825
223	U223	Proprotein Convertase 9	Unknown	2259667	387109	1440.43	N/A	N/A	1300	1344	2969	1738.21	401.058	8.50825
224	U224	RAGE	Unknown	2014704	216337	1383.36	N/A	N/A	1300	1267	2246	1549.77	252.616	8.50825
225	U225	RBP4	Unknown	1907509	77934	1407.37	N/A	N/A	1300	1263	1933	1467.31	157.778	8.50825
226	U226	Reg3G	Unknown	1954906	-69077.3	1556.91	N/A	N/A	1300	1310	2097	1503.77	148.963	8.50825
227	U227	Resistin	Unknown	1922771	-198854	1632.02	N/A	N/A	1300	1292	2206	1479.05	152.191	8.50825
228	U228		Unknown	1729549	-35217.7	1357.51	N/A	N/A	1300	1273	1440	1330.42	25.4128	8.50825
229	U229	Reference	Unknown	23803189	20127514	2827.44	N/A	N/A	1300	1650	65535	18310.2	20069.3	8.50825
230	U230	E-Selectin	Unknown	2103460	10726.7	1609.79	N/A	N/A	1300	1428	2298	1618.05	167.486	8.50825
231	U231	P-Selectin	Unknown	2192987	96945.3	1612.34	N/A	N/A	1300	1432	2422	1686.91	253.596	8.50825
232	U232	Serpin E1	Unknown	13369376	9.74732e+06	2786.2	N/A	N/A	1300	1457	37529	10284.1	10597.9	8.50825
233	U233	Serpin F1	Unknown	2181990	339498	1417.3	N/A	N/A	1300	1361	2639	1678.45	348.637	8.50825
234	U234	Thrombopoietin	Unknown	2129808	289908	1415.31	N/A	N/A	1300	1335	2419	1638.31	290.3	8.50825
235	U235	TIM-1	Unknown	2148452	287927	1431.17	N/A	N/A	1300	1327	2627	1652.66	324.471	8.50825
236	U236	TNF-a	Unknown	2101756	262648	1414.7	N/A	N/A	1300	1291	2514	1616.74	311.81	8.50825
237	U237	VCAM-1	Unknown	2947333	1.03127e+06	1473.9	N/A	N/A	1300	1340	4964	2267.18	1005.81	8.50825
238	U238	VEGF	Unknown	3055106	1068931	1527.83	N/A	N/A	1300	1340	4962	2350.08	1012.01	8.50825
239	U239	WISP-1	Unknown	5385345	3.09268e+06	1763.59	N/A	N/A	1300	1491	11287	4142.57	2690.22	8.50825
240	U240	Neg	Unknown	1778418	-59290.3	1413.62	N/A	N/A	1300	1292	1682	1368.01	58.5237	8.50825

## Sheet: Array Data KO UT
No.	Label	Protein Name	Type	Volume (Int)	Adj. Vol. (Int)	Mean Bkgd. (Int)	Abs. Quant.	Rel. Quant.	# of Pixels	Min. Value (Int)	Max. Value (Int)	Mean Value (Int)	Std. Dev.	Area (mm2)
241	U241	Reference	Unknown	20320816	17356841	2279.98	N/A	N/A	1300	1624	65535	15631.4	17191.7	8.50825
242	U242	Adiponectin	Unknown	2157717	55158.7	1617.35	N/A	N/A	1300	1471	2196	1659.78	144.316	8.50825
243	U243	Amphiregulin	Unknown	2214676	230026	1526.65	N/A	N/A	1300	1430	2451	1703.6	241.189	8.50825
244	U244	Angiopoietin-1	Unknown	2178992	239800	1491.69	N/A	N/A	1300	1392	2327	1676.15	238.754	8.50825
245	U245	Angiopoietin-2	Unknown	2137016	193883	1494.72	N/A	N/A	1300	1379	2235	1643.86	214.963	8.50825
246	U246	Angiopoietin-like 3	Unknown	2206898	313848	1456.19	N/A	N/A	1300	1353	2536	1697.61	318.74	8.50825
247	U247	BAFF	Unknown	1962906	100664	1432.49	N/A	N/A	1300	1329	1883	1509.93	126.994	8.50825
248	U248	C1qR1	Unknown	1971184	140659	1408.1	N/A	N/A	1300	1344	1954	1516.3	155.801	8.50825
249	U249	CCL2	Unknown	12837446	1.0378e+07	1891.88	N/A	N/A	1300	1384	36349	9874.96	9587.34	8.50825
250	U250	CCL3	Unknown	1978420	190853	1375.05	N/A	N/A	1300	1257	2172	1521.86	237.455	8.50825
251	U251	CCL5	Unknown	2550241	281466	1745.21	N/A	N/A	1300	1260	4173	1961.72	643.439	8.50825
252	U252	Reference	Unknown	22098616	18135991	3048.17	N/A	N/A	1300	1724	59326	16998.9	16162	8.50825
253	U253	Nothing	Unknown	2109336	-83197.3	1686.56	N/A	N/A	1300	1548	1887	1622.57	42.9707	8.50825
254	U254	CCL6	Unknown	2275947	230105	1573.72	N/A	N/A	1300	1449	2459	1750.73	253.954	8.50825
255	U255	CCL11	Unknown	2376879	325187	1578.22	N/A	N/A	1300	1459	2916	1828.37	362.174	8.50825
256	U256	CCL12	Unknown	2315275	278058	1567.09	N/A	N/A	1300	1447	2642	1780.98	315.989	8.50825
257	U257	CCL17	Unknown	2276728	265386	1547.19	N/A	N/A	1300	1436	2512	1751.33	278.096	8.50825
258	U258	CCL19	Unknown	2223105	271755	1501.04	N/A	N/A	1300	1359	2507	1710.08	283.384	8.50825
259	U259	CCL20	Unknown	2356358	463133	1456.33	N/A	N/A	1300	1337	2959	1812.58	421.368	8.50825
260	U260	CCL21	Unknown	1927511	117119	1392.61	N/A	N/A	1300	1285	1924	1482.7	154.187	8.50825
261	U261	CCL22	Unknown	2075776	-1599	1597.98	N/A	N/A	1300	1322	2201	1596.75	223.091	8.50825
262	U262	CD14	Unknown	2639417	-1.04824e+06	2836.66	N/A	N/A	1300	1273	7875	2030.32	914.294	8.50825
263	U263	CD40	Unknown	1884440	100990	1371.88	N/A	N/A	1300	1256	2016	1449.57	182.248	8.50825
264	U264	Nothing	Unknown	1802394	-166856	1514.81	N/A	N/A	1300	1218	1950	1386.46	140.266	8.50825
265	U265	Nothing	Unknown	2080455	-7486.67	1606.11	N/A	N/A	1300	1524	1664	1600.35	20.7396	8.50825
266	U266	CD160	Unknown	2308509	280476	1560.03	N/A	N/A	1300	1475	2551	1775.78	275.884	8.50825
267	U267	Chemerin	Unknown	2263513	303096	1508.01	N/A	N/A	1300	1382	2686	1741.16	321.917	8.50825
268	U268	Chitinase 3-like 1	Unknown	2239944	280494	1507.27	N/A	N/A	1300	1378	2502	1723.03	279.508	8.50825
269	U269	Coagulation factor III	Unknown	2496401	472043	1557.2	N/A	N/A	1300	1456	3182	1920.31	460.612	8.50825
270	U270	Complement component C5/C5a	Unknown	2006644	88044	1475.85	N/A	N/A	1300	1356	1881	1543.57	115.815	8.50825
271	U271	Complement factor D	Unknown	1990157	169890	1400.21	N/A	N/A	1300	1337	2006	1530.89	155.445	8.50825
272	U272	C-reactive protein	Unknown	1773581	13731	1353.73	N/A	N/A	1300	1294	1454	1364.29	30.951	8.50825
273	U273	CX3CL1	Unknown	2564843	377826	1682.32	N/A	N/A	1300	1297	3500	1972.96	607.471	8.50825
274	U274	CXCL1	Unknown	9123451	5.45028e+06	2825.51	N/A	N/A	1300	1356	21901	7018.04	6006.73	8.50825
275	U275	CXCL2	Unknown	1867040	159682	1313.35	N/A	N/A	1300	1239	1951	1436.18	178.809	8.50825
276	U276	CXCL9	Unknown	1632566	-22384	1273.04	N/A	N/A	1300	1174	1349	1255.82	33.5747	8.50825
277	U277	CXCL10	Unknown	2356930	189855	1666.98	N/A	N/A	1300	1539	2521	1813.02	232.935	8.50825
278	U278	CXCL11	Unknown	2921111	805728	1627.22	N/A	N/A	1300	1490	4299	2247.01	764.313	8.50825
279	U279	CXCL13	Unknown	2244633	250008	1534.33	N/A	N/A	1300	1443	2467	1726.64	256.606	8.50825
280	U280	CXCL16	Unknown	2200247	248130	1501.63	N/A	N/A	1300	1427	2454	1692.5	261.804	8.50825
281	U281	Cystatin C	Unknown	2752125	548000	1695.48	N/A	N/A	1300	1440	3738	2117.02	606.268	8.50825
282	U282	DKK-1	Unknown	4500348	2264298	1720.04	N/A	N/A	1300	1446	8637	3461.81	1945.92	8.50825
283	U283	DPPIV	Unknown	2078469	224819	1425.88	N/A	N/A	1300	1370	2162	1598.82	203.017	8.50825
284	U284	EGF	Unknown	1934678	127478	1390.15	N/A	N/A	1300	1307	1865	1488.21	153.142	8.50825
285	U285	Endoglin	Unknown	1950536	199194	1347.19	N/A	N/A	1300	1284	1957	1500.41	174.593	8.50825
286	U286	Endostatin	Unknown	1743233	34516.3	1314.4	N/A	N/A	1300	1235	1468	1340.95	46.1536	8.50825
287	U287	Fetuin A	Unknown	1919003	205753	1317.88	N/A	N/A	1300	1250	1990	1476.16	184.61	8.50825
288	U288	FGF acidic	Unknown	2005699	155432	1423.28	N/A	N/A	1300	1233	2105	1542.85	204.524	8.50825
289	U289	FGF-21	Unknown	2336358	176216	1661.65	N/A	N/A	1300	1519	2422	1797.2	224.498	8.50825
290	U290	Flt-3 ligand	Unknown	2362467	293934	1591.18	N/A	N/A	1300	1499	2605	1817.28	294.577	8.50825
291	U291	Gas 6	Unknown	2508318	-545915	2349.41	N/A	N/A	1300	1452	5036	1929.48	474.842	8.50825
292	U292	G-CSF (Csf3)	Unknown	2247738	270363	1521.06	N/A	N/A	1300	1401	2538	1729.03	288.523	8.50825
293	U293	GDF-15	Unknown	2170116	56982.7	1625.49	N/A	N/A	1300	1432	2191	1669.32	184.737	8.50825
294	U294	GM-CSF (Csf2)	Unknown	2209110	-116348	1788.81	N/A	N/A	1300	1373	2790	1699.32	243.006	8.50825
295	U295	HGF	Unknown	1884682	53640.3	1408.49	N/A	N/A	1300	1330	1630	1449.76	70.6513	8.50825
296	U296	ICAM-1	Unknown	1892660	103968	1375.92	N/A	N/A	1300	1291	1754	1455.89	119.504	8.50825
297	U297	IFN-y	Unknown	1873998	102865	1362.41	N/A	N/A	1300	1316	1765	1441.54	104.675	8.50825
298	U298	IGFBP-1	Unknown	1838634	118059	1323.52	N/A	N/A	1300	1252	1737	1414.33	113.057	8.50825
299	U299	IGFBP-2	Unknown	1860456	82047.7	1368.01	N/A	N/A	1300	1271	1732	1431.12	111.023	8.50825
300	U300	IGFBP-3	Unknown	3188356	1.21881e+06	1515.03	N/A	N/A	1300	1377	5122	2452.58	998.99	8.50825
301	U301	IGFBP-4	Unknown	2510312	386495	1633.71	N/A	N/A	1300	1545	2988	1931.01	397.484	8.50825
302	U302	IGFBP-5	Unknown	2276129	220529	1581.23	N/A	N/A	1300	1474	2364	1750.87	226.216	8.50825
303	U303	IGFBP-6	Unknown	11436560	8723135	2087.25	N/A	N/A	1300	1631	28792	8797.35	7452.77	8.50825
304	U304	IL-1a	Unknown	2444682	334849	1622.95	N/A	N/A	1300	1382	3283	1880.52	438.354	8.50825
305	U305	IL-1b	Unknown	2089204	165229	1479.98	N/A	N/A	1300	1386	2159	1607.08	175.919	8.50825
306	U306	IL-1ra	Unknown	2211992	306167	1466.02	N/A	N/A	1300	1394	2497	1701.53	270.715	8.50825
307	U307	IL-2	Unknown	1829810	12310	1398.08	N/A	N/A	1300	1335	1520	1407.55	38.701	8.50825
308	U308	IL-3	Unknown	1799202	17977	1370.17	N/A	N/A	1300	1294	1516	1384	49.2844	8.50825
309	U309	IL-4	Unknown	1969857	193524	1366.41	N/A	N/A	1300	1328	2003	1515.27	174.723	8.50825
310	U310	IL-5	Unknown	1908582	129207	1368.75	N/A	N/A	1300	1277	1841	1468.14	142.923	8.50825
311	U311	IL-6	Unknown	1933615	136565	1382.35	N/A	N/A	1300	1267	1871	1487.4	146.741	8.50825
312	U312	IL-7	Unknown	2086053	122211	1510.65	N/A	N/A	1300	1330	2172	1604.66	199.883	8.50825
313	U313	IL-10	Unknown	2425237	343587	1601.27	N/A	N/A	1300	1498	2998	1865.57	362.638	8.50825
314	U314	IL-11	Unknown	2338728	306353	1563.37	N/A	N/A	1300	1484	2774	1799.02	317.104	8.50825
315	U315	IL12p40	Unknown	2334801	172059	1663.65	N/A	N/A	1300	1417	2678	1796	299.342	8.50825
316	U316	IL-13	Unknown	2175729	246346	1484.14	N/A	N/A	1300	1411	2347	1673.64	233.745	8.50825
317	U317	IL-15	Unknown	2201950	314558	1451.84	N/A	N/A	1300	1389	2524	1693.81	276.586	8.50825
318	U318	IL-17A	Unknown	1882723	18073	1434.35	N/A	N/A	1300	1362	1617	1448.25	45.4706	8.50825
319	U319	IL-22	Unknown	1966657	121132	1419.63	N/A	N/A	1300	1370	1841	1512.81	117.153	8.50825
320	U320	IL-23	Unknown	1930343	127285	1386.97	N/A	N/A	1300	1304	1916	1484.88	154.292	8.50825
321	U321	IL-27 p28	Unknown	1996328	204795	1378.1	N/A	N/A	1300	1296	2040	1535.64	178.736	8.50825
322	U322	IL-28A/B	Unknown	2379674	518399	1431.75	N/A	N/A	1300	1311	2949	1830.52	439.787	8.50825
323	U323	IL-33	Unknown	2222886	389936	1409.96	N/A	N/A	1300	1321	2640	1709.91	363.105	8.50825
324	U324	LDL R	Unknown	2686405	791688	1457.47	N/A	N/A	1300	1310	3876	2066.47	697.035	8.50825
325	U325	Leptin	Unknown	2313273	263606	1576.67	N/A	N/A	1300	1489	2649	1779.44	278.78	8.50825
326	U326	LIF	Unknown	2515688	481188	1565	N/A	N/A	1300	1481	3253	1935.14	463.857	8.50825
327	U327	Lipocalin-2	Unknown	2117409	-17941	1642.58	N/A	N/A	1300	1445	2120	1628.78	131.104	8.50825
328	U328	LIX	Unknown	2208056	264123	1495.33	N/A	N/A	1300	1420	2366	1698.5	244.034	8.50825
329	U329	M-CSF (Csf1)	Unknown	4048171	1.94134e+06	1620.64	N/A	N/A	1300	1430	8029	3113.98	1744.94	8.50825
330	U330	MMP-2	Unknown	2797327	748302	1576.17	N/A	N/A	1300	1414	4143	2151.79	698.663	8.50825
331	U331	MMP-3	Unknown	3215015	1135415	1599.69	N/A	N/A	1300	1444	4891	2473.09	914.337	8.50825
332	U332	MMP-9	Unknown	1819429	-1054.33	1400.37	N/A	N/A	1300	1297	1580	1399.56	54.4912	8.50825
333	U333	Myeloperoxidase	Unknown	2047992	183775	1434.01	N/A	N/A	1300	1293	2127	1575.38	210.038	8.50825
334	U334	Osteopontin	Unknown	4593003	2.30746e+06	1758.11	N/A	N/A	1300	1544	8510	3533.08	1870.73	8.50825
335	U335	Osteoprotegerin	Unknown	3130087	1064287	1589.08	N/A	N/A	1300	1373	4968	2407.76	956.935	8.50825
336	U336	PD-ECGF	Unknown	1845493	109835	1335.12	N/A	N/A	1300	1231	1816	1419.61	146.119	8.50825
337	U337	PDGF-BB	Unknown	2869578	-1061672	3024.04	N/A	N/A	1300	1536	8863	2207.37	863.457	8.50825
338	U338	Pentraxin 2	Unknown	2591574	474624	1628.42	N/A	N/A	1300	1484	3505	1993.52	522.624	8.50825
339	U339	Pentraxin 3	Unknown	2978652	740702	1721.5	N/A	N/A	1300	1489	4662	2291.27	871.788	8.50825
340	U340	Periostin	Unknown	2629392	-1.83655e+06	3435.34	N/A	N/A	1300	1411	10187	2022.61	1198.36	8.50825
341	U341	Pref-1	Unknown	2332390	267540	1588.35	N/A	N/A	1300	1403	2802	1794.15	340.099	8.50825
342	U342	Proliferin	Unknown	3234334	1.21587e+06	1552.67	N/A	N/A	1300	1399	5517	2487.95	1083.09	8.50825
343	U343	Proprotein Convertase 9	Unknown	2474190	402773	1593.4	N/A	N/A	1300	1431	3006	1903.22	403.999	8.50825
344	U344	RAGE	Unknown	2036165	178448	1429.01	N/A	N/A	1300	1332	2050	1566.28	171.847	8.50825
345	U345	RBP4	Unknown	2025470	90586.7	1488.37	N/A	N/A	1300	1304	1897	1558.05	131.019	8.50825
346	U346	Reg3G	Unknown	2011813	13763	1536.96	N/A	N/A	1300	1346	1815	1547.55	124.155	8.50825
347	U347	Resistin	Unknown	2838414	-1150511	3068.4	N/A	N/A	1300	1363	8793	2183.4	1151.91	8.50825
348	U348		Unknown	1669339	-93952.7	1356.38	N/A	N/A	1300	1206	2050	1284.11	94.2532	8.50825
349	U349	Reference	Unknown	21113425	17646575	2666.81	N/A	N/A	1300	1677	65535	16241.1	17712.1	8.50825
350	U350	E-Selectin	Unknown	2352493	-275649	2021.65	N/A	N/A	1300	1511	5273	1809.61	396.711	8.50825
351	U351	P-Selectin	Unknown	2358148	-276169	2026.4	N/A	N/A	1300	1465	5445	1813.96	429.593	8.50825
352	U352	Serpin E1	Unknown	12909083	7.87164e+06	3874.96	N/A	N/A	1300	1451	35592	9930.06	9764.25	8.50825
353	U353	Serpin F1	Unknown	2268881	376056	1456.02	N/A	N/A	1300	1388	2785	1745.29	346.074	8.50825
354	U354	Thrombopoietin	Unknown	2150926	237193	1472.1	N/A	N/A	1300	1378	2376	1654.56	250.995	8.50825
355	U355	TIM-1	Unknown	2229416	300874	1483.49	N/A	N/A	1300	1386	2561	1714.94	296.087	8.50825
356	U356	TNF-a	Unknown	2108252	283377	1403.75	N/A	N/A	1300	1332	2393	1621.73	253.835	8.50825
357	U357	VCAM-1	Unknown	2447011	533803	1471.7	N/A	N/A	1300	1327	3237	1882.32	484.926	8.50825
358	U358	VEGF	Unknown	2048350	187800	1431.19	N/A	N/A	1300	1320	2067	1575.65	188.565	8.50825
359	U359	WISP1	Unknown	7321668	4.04993e+06	2516.72	N/A	N/A	1300	1508	16501	5632.05	4032.06	8.50825
360	U360	Neg	Unknown	1775061	-145964	1477.71	N/A	N/A	1300	1223	2380	1365.43	179.871	8.50825

## Sheet: Array Data KO IL1b
No.	Label	Protein Name	Type	Volume (Int)	Adj. Vol. (Int)	Mean Bkgd. (Int)	Abs. Quant.	Rel. Quant.	# of Pixels	Min. Value (Int)	Max. Value (Int)	Mean Value (Int)	Std. Dev.	Area (mm2)
361	U361	Reference	Unknown	16665070	1.29279e+07	2874.78	N/A	N/A	1300	1570	49989	12819.3	13235.5	8.50825
362	U362	Adiponectin	Unknown	2180825	10575	1669.42	N/A	N/A	1300	1492	2034	1677.56	111.464	8.50825
363	U363	Amphiregulin	Unknown	2364942	133792	1716.27	N/A	N/A	1300	1480	2578	1819.19	270.723	8.50825
364	U364	Angiopoietin-1	Unknown	2255302	89627	1665.9	N/A	N/A	1300	1450	2389	1734.85	248.309	8.50825
365	U365	Angiopoietin-2	Unknown	2200311	105469	1611.42	N/A	N/A	1300	1430	2198	1692.55	194.797	8.50825
366	U366	Angiopoietin-like 3	Unknown	2277518	210326	1590.15	N/A	N/A	1300	1449	2430	1751.94	254.648	8.50825
367	U367	BAFF	Unknown	2175647	17138.7	1660.39	N/A	N/A	1300	1485	1937	1673.57	97.8199	8.50825
368	U368	C1qR1	Unknown	2111944	89860.7	1555.45	N/A	N/A	1300	1390	2022	1624.57	142.171	8.50825
369	U369	CCL2	Unknown	11582742	8.65413e+06	2252.78	N/A	N/A	1300	1595	31773	8909.8	8268.4	8.50825
370	U370	CCL3	Unknown	2175901	116118	1584.45	N/A	N/A	1300	1414	2430	1673.77	243.522	8.50825
371	U371	CCL5	Unknown	5475498	1.87888e+06	2766.63	N/A	N/A	1300	1444	12456	4211.92	2628.83	8.50825
372	U372	Reference	Unknown	20132827	16547502	2757.94	N/A	N/A	1300	1665	57633	15486.8	15205.8	8.50825
373	U373	Nothing	Unknown	2012600	-125100	1644.38	N/A	N/A	1300	1464	1979	1548.15	62.8444	8.50825
374	U374	CCL6	Unknown	2100930	126722	1518.62	N/A	N/A	1300	1416	2073	1616.1	163.321	8.50825
375	U375	CCL11	Unknown	2345565	209565	1643.08	N/A	N/A	1300	1469	2773	1804.28	350.536	8.50825
376	U376	CCL12	Unknown	2191023	88881.3	1617.03	N/A	N/A	1300	1408	2387	1685.4	262.69	8.50825
377	U377	CCL17	Unknown	2207608	212508	1534.69	N/A	N/A	1300	1420	2395	1698.16	258.293	8.50825
378	U378	CCL19	Unknown	2202098	204498	1536.62	N/A	N/A	1300	1426	2341	1693.92	236.62	8.50825
379	U379	CCL20	Unknown	6941949	4.50756e+06	1872.61	N/A	N/A	1300	1499	18007	5339.96	4257.51	8.50825
380	U380	CCL21	Unknown	2039518	141518	1460	N/A	N/A	1300	1369	2007	1568.86	160.311	8.50825
381	U381	CCL22	Unknown	2121131	11814.3	1622.55	N/A	N/A	1300	1400	2234	1631.64	198.925	8.50825
382	U382	CD14	Unknown	2216989	17922.3	1691.59	N/A	N/A	1300	1328	2535	1705.38	307.348	8.50825
383	U383	CD40	Unknown	2086094	91935.7	1533.97	N/A	N/A	1300	1322	2251	1604.69	221.493	8.50825
384	U384	Nothing	Unknown	1860779	-147513	1544.84	N/A	N/A	1300	1298	1835	1431.37	92.572	8.50825
385	U385	Nothing	Unknown	1957135	-14448.3	1516.6	N/A	N/A	1300	1433	1612	1505.49	27.2564	8.50825
386	U386	CD160	Unknown	2062575	166650	1458.4	N/A	N/A	1300	1362	2037	1586.6	178.597	8.50825
387	U387	Chemerin	Unknown	2180172	230272	1499.92	N/A	N/A	1300	1375	2510	1677.06	298.222	8.50825
388	U388	Chitinase 3-like 1	Unknown	2125943	154185	1516.74	N/A	N/A	1300	1371	2340	1635.34	262.381	8.50825
389	U389	Coagulation factor III	Unknown	2299363	381113	1475.58	N/A	N/A	1300	1362	2821	1768.74	377.669	8.50825
390	U390	Complement component C5/C5a	Unknown	1975618	86784.7	1452.95	N/A	N/A	1300	1378	1821	1519.71	101.506	8.50825
391	U391	Complement factor D	Unknown	2094847	10863.7	1603.06	N/A	N/A	1300	1360	2107	1611.42	157.734	8.50825
392	U392	C-reactive protein	Unknown	1801677	-798	1386.52	N/A	N/A	1300	1302	1458	1385.91	31.1009	8.50825
393	U393	CX3CL1	Unknown	2718804	203387	1934.94	N/A	N/A	1300	1324	6206	2091.39	711.367	8.50825
394	U394	CXCL1	Unknown	14057507	1.00147e+07	3109.83	N/A	N/A	1300	1420	38516	10813.5	10244.3	8.50825
395	U395	CXCL2	Unknown	3028971	1115821	1471.65	N/A	N/A	1300	1311	4632	2329.98	934.883	8.50825
396	U396	CXCL9	Unknown	1716473	-54577	1362.35	N/A	N/A	1300	1228	1480	1320.36	53.5001	8.50825
397	U397	CXCL10	Unknown	2143842	142067	1539.83	N/A	N/A	1300	1434	2228	1649.11	187.764	8.50825
398	U398	CXCL11	Unknown	2776465	769657	1543.7	N/A	N/A	1300	1370	4373	2135.74	882.919	8.50825
399	U399	CXCL13	Unknown	1984115	120507	1433.54	N/A	N/A	1300	1308	1987	1526.24	167.422	8.50825
400	U400	CXCL16	Unknown	1951417	117992	1410.33	N/A	N/A	1300	1282	2036	1501.09	181.32	8.50825
401	U401	Cystatin C	Unknown	2908916	820466	1606.5	N/A	N/A	1300	1368	4492	2237.63	842.22	8.50825
402	U402	DKK-1	Unknown	3457389	1.39245e+06	1588.42	N/A	N/A	1300	1334	6101	2659.53	1301.55	8.50825
403	U403	DPPIV	Unknown	1957884	183726	1364.74	N/A	N/A	1300	1320	1997	1506.06	171.534	8.50825
404	U404	EGF	Unknown	1852612	130162	1324.96	N/A	N/A	1300	1244	1798	1425.09	128.394	8.50825
405	U405	Endoglin	Unknown	1840200	153683	1297.32	N/A	N/A	1300	1245	1813	1415.54	142.423	8.50825
406	U406	Endostatin	Unknown	1724456	4314.33	1323.19	N/A	N/A	1300	1222	1471	1326.5	44.1371	8.50825
407	U407	Fetuin A	Unknown	1869955	171447	1306.54	N/A	N/A	1300	1239	1911	1438.43	163.549	8.50825
408	U408	FGF acidic	Unknown	1937515	161232	1366.37	N/A	N/A	1300	1260	1983	1490.4	177.931	8.50825
409	U409	FGF-21	Unknown	2073118	128726	1495.69	N/A	N/A	1300	1383	2040	1594.71	151.816	8.50825
410	U410	Flt-3 ligand	Unknown	2034764	159539	1442.48	N/A	N/A	1300	1354	2069	1565.2	189.676	8.50825
411	U411	Gas 6	Unknown	2194830	-676603	2208.79	N/A	N/A	1300	1355	5183	1688.33	440.326	8.50825
412	U412	G-CSF (Csf3)	Unknown	1955761	157369	1383.38	N/A	N/A	1300	1302	2037	1504.43	192.128	8.50825
413	U413	GDF-15	Unknown	2072468	54026.3	1552.65	N/A	N/A	1300	1353	2151	1594.21	201.257	8.50825
414	U414	GM-CSF (Csf2)	Unknown	1921597	51263.7	1438.72	N/A	N/A	1300	1272	1874	1478.15	138.639	8.50825
415	U415	HGF	Unknown	1961268	231426	1330.65	N/A	N/A	1300	1268	2042	1508.67	206.198	8.50825
416	U416	ICAM-1	Unknown	1773972	96747	1290.17	N/A	N/A	1300	1227	1630	1364.59	100.674	8.50825
417	U417	IFN-y	Unknown	1741769	82410.7	1276.43	N/A	N/A	1300	1215	1586	1339.82	91.6988	8.50825
418	U418	IGFBP-1	Unknown	1743132	90223.7	1271.47	N/A	N/A	1300	1194	1625	1340.87	103.678	8.50825
419	U419	IGFBP-2	Unknown	1784530	32030	1348.08	N/A	N/A	1300	1224	1669	1372.72	94.3697	8.50825
420	U420	IGFBP-3	Unknown	2787039	907106	1446.1	N/A	N/A	1300	1334	4213	2143.88	770.913	8.50825
421	U421	IGFBP-4	Unknown	2248613	310196	1491.09	N/A	N/A	1300	1393	2473	1729.7	284.838	8.50825
422	U422	IGFBP-5	Unknown	1989092	130150	1429.96	N/A	N/A	1300	1357	1957	1530.07	153.633	8.50825
423	U423	IGFBP-6	Unknown	8601540	6428040	1671.92	N/A	N/A	1300	1428	21593	6616.57	5789.06	8.50825
424	U424	IL-1a	Unknown	1985066	158199	1405.28	N/A	N/A	1300	1310	2165	1526.97	218.111	8.50825
425	U425	IL-1b	Unknown	5078807	3002182	1597.4	N/A	N/A	1300	1359	11615	3906.77	2837.8	8.50825
426	U426	IL-1ra	Unknown	1984161	190011	1380.12	N/A	N/A	1300	1287	2140	1526.28	212.237	8.50825
427	U427	IL-2	Unknown	1700924	6540.67	1303.37	N/A	N/A	1300	1249	1397	1308.4	26.9302	8.50825
428	U428	IL-3	Unknown	1685114	34114	1270	N/A	N/A	1300	1218	1437	1296.24	46.4899	8.50825
429	U429	IL-4	Unknown	1814287	165404	1268.37	N/A	N/A	1300	1209	1897	1395.61	164.892	8.50825
430	U430	IL-5	Unknown	1739701	40534.3	1307.05	N/A	N/A	1300	1194	1702	1338.23	118.834	8.50825
431	U431	IL-6	Unknown	2196656	449764	1343.76	N/A	N/A	1300	1232	2640	1689.74	384.616	8.50825
432	U432	IL-7	Unknown	1995490	123057	1440.33	N/A	N/A	1300	1321	2046	1534.99	186.693	8.50825
433	U433	IL-10	Unknown	2220793	271568	1499.4	N/A	N/A	1300	1399	2511	1708.3	262.105	8.50825
434	U434	IL-11	Unknown	2087636	229194	1429.57	N/A	N/A	1300	1344	2310	1605.87	241.517	8.50825
435	U435	IL12p40	Unknown	2079335	216110	1433.25	N/A	N/A	1300	1345	2334	1599.49	242.359	8.50825
436	U436	IL-13	Unknown	1964278	182678	1370.46	N/A	N/A	1300	1311	2046	1510.98	194.593	8.50825
437	U437	IL-15	Unknown	2028336	208303	1400.03	N/A	N/A	1300	1330	2141	1560.26	209.883	8.50825
438	U438	IL-17A	Unknown	1764809	18459	1343.35	N/A	N/A	1300	1294	1480	1357.55	33.4366	8.50825
439	U439	IL-22	Unknown	1821770	117395	1311.06	N/A	N/A	1300	1267	1695	1401.36	104.092	8.50825
440	U440	IL-23	Unknown	1826279	157579	1283.62	N/A	N/A	1300	1218	1864	1404.83	143.779	8.50825
441	U441	IL-27 p28	Unknown	1813242	145975	1282.51	N/A	N/A	1300	1212	1833	1394.8	153.209	8.50825
442	U442	IL-28A/B	Unknown	1992263	243905	1344.89	N/A	N/A	1300	1204	2335	1532.51	310.404	8.50825
443	U443	IL-33	Unknown	2140070	390987	1345.45	N/A	N/A	1300	1216	2660	1646.21	365.791	8.50825
444	U444	LDL R	Unknown	2534203	718561	1396.65	N/A	N/A	1300	1279	3658	1949.39	623.35	8.50825
445	U445	Leptin	Unknown	2164254	199054	1511.69	N/A	N/A	1300	1420	2242	1664.81	201.162	8.50825
446	U446	LIF	Unknown	2457284	554926	1463.35	N/A	N/A	1300	1391	3151	1890.22	503.329	8.50825
447	U447	Lipocalin-2	Unknown	2286447	271855	1549.69	N/A	N/A	1300	1384	2734	1758.81	360.462	8.50825
448	U448	LIX	Unknown	3391050	1.46943e+06	1478.17	N/A	N/A	1300	1350	6108	2608.5	1337.34	8.50825
449	U449	M-CSF (Csf1)	Unknown	3486346	1.52916e+06	1505.53	N/A	N/A	1300	1367	6679	2681.8	1399.09	8.50825
450	U450	MMP-2	Unknown	2451394	431119	1554.06	N/A	N/A	1300	1307	3252	1885.69	482.453	8.50825
451	U451	MMP-3	Unknown	3313338	1.10585e+06	1698.06	N/A	N/A	1300	1309	5689	2548.72	1286.18	8.50825
452	U452	MMP-9	Unknown	1734210	5293.33	1329.94	N/A	N/A	1300	1224	1609	1334.01	65.6752	8.50825
453	U453	Myeloperoxidase	Unknown	1936439	186831	1345.85	N/A	N/A	1300	1226	2054	1489.57	217.232	8.50825
454	U454	Osteopontin	Unknown	3897919	1.74386e+06	1656.97	N/A	N/A	1300	1240	7106	2998.4	1696.87	8.50825
455	U455	Osteoprotegerin	Unknown	2459608	697725	1355.29	N/A	N/A	1300	1251	3519	1892.01	609.489	8.50825
456	U456	PD-ECGF	Unknown	1759004	83429	1288.9	N/A	N/A	1300	1189	1676	1353.08	118.496	8.50825
457	U457	PDGF-BB	Unknown	2387161	-218381	2004.26	N/A	N/A	1300	1458	3125	1836.28	305.506	8.50825
458	U458	Pentraxin 2	Unknown	2344137	391062	1502.37	N/A	N/A	1300	1419	2720	1803.18	372.208	8.50825
459	U459	Pentraxin 3	Unknown	2860098	894056	1512.34	N/A	N/A	1300	1394	4551	2200.08	888.293	8.50825
460	U460	Periostin	Unknown	2189461	-1103564	2533.1	N/A	N/A	1300	1316	6369	1684.2	590.992	8.50825
461	U461	Pref-1	Unknown	2171539	237972	1487.36	N/A	N/A	1300	1349	2523	1670.41	307.171	8.50825
462	U462	Proliferin	Unknown	3358023	1304848	1579.37	N/A	N/A	1300	1395	6102	2583.09	1257.6	8.50825
463	U463	Proprotein Convertase 9	Unknown	2331925	99016.7	1717.62	N/A	N/A	1300	1373	2705	1793.79	325.122	8.50825
464	U464	RAGE	Unknown	1936542	154142	1371.08	N/A	N/A	1300	1252	1930	1489.65	164.591	8.50825
465	U465	RBP4	Unknown	1879577	68593.7	1393.06	N/A	N/A	1300	1272	1746	1445.83	108.143	8.50825
466	U466	Reg3G	Unknown	1986164	-216278	1694.19	N/A	N/A	1300	1296	2968	1527.82	207.254	8.50825
467	U467	Resistin	Unknown	2034852	-363115	1844.59	N/A	N/A	1300	1263	3158	1565.27	314.58	8.50825
468	U468		Unknown	1592247	-74311.3	1281.97	N/A	N/A	1300	1149	1692	1224.81	59.3422	8.50825
469	U469	Reference	Unknown	19604730	16668455	2258.67	N/A	N/A	1300	1626	52863	15080.6	15133.2	8.50825
470	U470	E-Selectin	Unknown	2098764	-212586	1777.96	N/A	N/A	1300	1415	4138	1614.43	282.108	8.50825
471	U471	P-Selectin	Unknown	2142833	-51750.3	1688.14	N/A	N/A	1300	1401	3132	1648.33	240.168	8.50825
472	U472	Serpin E1	Unknown	11841806	8.22892e+06	2779.14	N/A	N/A	1300	1481	32037	9109.08	8848.3	8.50825
473	U473	Serpin F1	Unknown	2213207	326640	1451.21	N/A	N/A	1300	1369	2770	1702.47	346.667	8.50825
474	U474	Thrombopoietin	Unknown	2077636	200144	1444.22	N/A	N/A	1300	1322	2296	1598.18	249.211	8.50825
475	U475	TIM-1	Unknown	2115620	220253	1457.97	N/A	N/A	1300	1354	2280	1627.4	230.177	8.50825
476	U476	TNF-a	Unknown	2095248	234990	1430.97	N/A	N/A	1300	1334	2273	1611.73	216.466	8.50825
477	U477	VCAM-1	Unknown	2609198	705656	1464.26	N/A	N/A	1300	1363	3569	2007.08	579.179	8.50825
478	U478	VEGF	Unknown	2105530	261972	1418.12	N/A	N/A	1300	1294	2354	1619.64	267.682	8.50825
479	U479	WISP-1	Unknown	6847466	4.27075e+06	1982.09	N/A	N/A	1300	1547	15240	5267.28	3629.28	8.50825
480	U480	Neg	Unknown	1745414	-216169	1508.91	N/A	N/A	1300	1166	3039	1342.63	267.901	8.50825

## Sheet: Raw Data
sc 30sec 2022.02.02_20.43.50-03_Ch (1)
No.	Label	Type	Volume (Int)	Adj. Vol. (Int)	Mean Bkgd. (Int)	Abs. Quant.	Rel. Quant.	# of Pixels	Min. Value (Int)	Max. Value (Int)	Mean Value (Int)	Std. Dev.	Area (mm2)
1	U1	Unknown	21028656	1.80135e+07	2319.32	N/A	N/A	1300	1864	65535	16175.9	18820.1	8.50825
2	U2	Unknown	2385316	-31342.3	1858.97	N/A	N/A	1300	1533	3588	1834.86	269.303	8.50825
3	U3	Unknown	2274551	247134	1559.55	N/A	N/A	1300	1456	2621	1749.65	286.589	8.50825
4	U4	Unknown	2135809	223551	1470.97	N/A	N/A	1300	1385	2330	1642.93	235.346	8.50825
5	U5	Unknown	2007367	170050	1413.32	N/A	N/A	1300	1355	2063	1544.13	182.029	8.50825
6	U6	Unknown	2111976	278659	1410.24	N/A	N/A	1300	1365	2380	1624.6	275.35	8.50825
7	U7	Unknown	1930484	112934	1398.12	N/A	N/A	1300	1331	1790	1484.99	115.927	8.50825
8	U8	Unknown	1848623	110873	1336.73	N/A	N/A	1300	1258	1802	1422.02	136.741	8.50825
9	U9	Unknown	5548003	3675103	1440.69	N/A	N/A	1300	1315	14416	4267.69	3766.29	8.50825
10	U10	Unknown	1923540	204323	1322.47	N/A	N/A	1300	1234	2252	1479.65	247.269	8.50825
11	U11	Unknown	2309524	46590.7	1740.72	N/A	N/A	1300	1266	3879	1776.56	462.106	8.50825
12	U12	Unknown	20071442	1.63955e+07	2827.69	N/A	N/A	1300	1953	58459	15439.6	15111.7	8.50825
13	U13	Unknown	2094453	-89355.3	1679.85	N/A	N/A	1300	1518	1959	1611.12	66.8235	8.50825
14	U14	Unknown	2294143	237226	1582.24	N/A	N/A	1300	1493	2523	1764.73	262.74	8.50825
15	U15	Unknown	2347453	316561	1562.22	N/A	N/A	1300	1434	3022	1805.73	394.357	8.50825
16	U16	Unknown	2159633	235983	1479.73	N/A	N/A	1300	1364	2453	1661.26	287.266	8.50825
17	U17	Unknown	2073761	188869	1449.92	N/A	N/A	1300	1341	2305	1595.2	255.779	8.50825
18	U18	Unknown	2143096	287646	1427.27	N/A	N/A	1300	1367	2477	1648.54	292.951	8.50825
19	U19	Unknown	1964114	126906	1413.24	N/A	N/A	1300	1359	1891	1510.86	127.866	8.50825
20	U20	Unknown	1930550	180642	1346.08	N/A	N/A	1300	1276	1981	1485.04	178.637	8.50825
21	U21	Unknown	1924143	171693	1348.04	N/A	N/A	1300	1226	2192	1480.11	234.773	8.50825
22	U22	Unknown	2059346	252663	1389.76	N/A	N/A	1300	1246	2549	1584.11	330.869	8.50825
23	U23	Unknown	1963729	150079	1395.12	N/A	N/A	1300	1287	2125	1510.56	204.523	8.50825
24	U24	Unknown	2075391	-211376	1759.05	N/A	N/A	1300	1356	2504	1596.45	220.26	8.50825
25	U25	Unknown	2025645	-6655	1563.31	N/A	N/A	1300	1489	1624	1558.19	24.8014	8.50825
26	U26	Unknown	2219816	229624	1530.92	N/A	N/A	1300	1476	2351	1707.55	239.37	8.50825
27	U27	Unknown	2235178	297661	1490.4	N/A	N/A	1300	1404	2661	1719.37	318.419	8.50825
28	U28	Unknown	2067121	212488	1426.64	N/A	N/A	1300	1364	2208	1590.09	221.259	8.50825
29	U29	Unknown	3162704	1.25989e+06	1463.71	N/A	N/A	1300	1372	5688	2432.85	1261.83	8.50825
30	U30	Unknown	1967744	112902	1426.8	N/A	N/A	1300	1356	1900	1513.65	121.183	8.50825
31	U31	Unknown	1977452	160602	1397.58	N/A	N/A	1300	1340	2020	1521.12	166.809	8.50825
32	U32	Unknown	1754054	12170.7	1339.91	N/A	N/A	1300	1284	1420	1349.27	25.6264	8.50825
33	U33	Unknown	2190811	416228	1365.06	N/A	N/A	1300	1280	2790	1685.24	408.257	8.50825
34	U34	Unknown	2600129	790337	1392.15	N/A	N/A	1300	1280	4073	2000.1	794.871	8.50825
35	U35	Unknown	1897953	155195	1340.58	N/A	N/A	1300	1274	1910	1459.96	153.095	8.50825
36	U36	Unknown	1800763	-4645.33	1388.78	N/A	N/A	1300	1332	1460	1385.2	27.0121	8.50825
37	U37	Unknown	2238870	188578	1577.15	N/A	N/A	1300	1494	2435	1722.21	211.211	8.50825
38	U38	Unknown	2279888	287171	1532.86	N/A	N/A	1300	1461	2558	1753.76	296.587	8.50825
39	U39	Unknown	2094913	183113	1470.62	N/A	N/A	1300	1368	2237	1611.47	204.375	8.50825
40	U40	Unknown	2024164	161047	1433.17	N/A	N/A	1300	1367	2064	1557.05	178.976	8.50825
41	U41	Unknown	2200711	219603	1523.93	N/A	N/A	1300	1376	2478	1692.85	311.236	8.50825
42	U42	Unknown	4111413	2.0925e+06	1553.01	N/A	N/A	1300	1402	8030	3162.63	2036.65	8.50825
43	U43	Unknown	2032912	199929	1409.99	N/A	N/A	1300	1361	2172	1563.78	206.785	8.50825
44	U44	Unknown	1951951	162643	1376.39	N/A	N/A	1300	1273	1970	1501.5	170.111	8.50825
45	U45	Unknown	1909354	162504	1343.73	N/A	N/A	1300	1278	1945	1468.73	162.598	8.50825
46	U46	Unknown	1780981	43439.3	1336.57	N/A	N/A	1300	1267	1527	1369.99	54.6575	8.50825
47	U47	Unknown	1991435	100185	1454.81	N/A	N/A	1300	1304	1952	1531.87	160.255	8.50825
48	U48	Unknown	2200978	54836.3	1650.88	N/A	N/A	1300	1364	2226	1693.06	220.855	8.50825
49	U49	Unknown	2206912	151779	1580.87	N/A	N/A	1300	1474	2201	1697.62	176.499	8.50825
50	U50	Unknown	2378788	398146	1523.57	N/A	N/A	1300	1458	2915	1829.84	401.805	8.50825
51	U51	Unknown	2184938	-425312	2007.88	N/A	N/A	1300	1373	3605	1680.72	283.034	8.50825
52	U52	Unknown	2067349	200391	1436.12	N/A	N/A	1300	1349	2213	1590.27	226.135	8.50825
53	U53	Unknown	2012074	78865.7	1487.08	N/A	N/A	1300	1370	1987	1547.75	158.02	8.50825
54	U54	Unknown	2029823	85256.3	1495.82	N/A	N/A	1300	1339	2068	1561.4	184.17	8.50825
55	U55	Unknown	1879898	33681.3	1420.17	N/A	N/A	1300	1330	1669	1446.08	74.9051	8.50825
56	U56	Unknown	1923757	116890	1389.9	N/A	N/A	1300	1318	1861	1479.81	139.972	8.50825
57	U57	Unknown	1882013	71904.7	1392.39	N/A	N/A	1300	1327	1713	1447.7	96.9106	8.50825
58	U58	Unknown	1910632	118924	1378.24	N/A	N/A	1300	1310	1828	1469.72	124.611	8.50825
59	U59	Unknown	2063658	-96267	1661.48	N/A	N/A	1300	1361	3129	1587.43	220.305	8.50825
60	U60	Unknown	5165850	2700175	1896.67	N/A	N/A	1300	1594	10495	3973.73	2449.77	8.50825
61	U61	Unknown	2256736	231294	1558.03	N/A	N/A	1300	1455	2402	1735.95	248.767	8.50825
62	U62	Unknown	2094824	150691	1495.49	N/A	N/A	1300	1422	2123	1611.4	165.487	8.50825
63	U63	Unknown	8936508	6.75475e+06	1678.28	N/A	N/A	1300	1481	23605	6874.24	6526.95	8.50825
64	U64	Unknown	2180681	226564	1503.17	N/A	N/A	1300	1349	2558	1677.45	305.194	8.50825
65	U65	Unknown	1955595	101395	1426.31	N/A	N/A	1300	1375	1867	1504.3	112.52	8.50825
66	U66	Unknown	2068340	208407	1430.72	N/A	N/A	1300	1359	2226	1591.03	218.188	8.50825
67	U67	Unknown	1851525	2791.67	1422.1	N/A	N/A	1300	1350	1556	1424.25	41.2941	8.50825
68	U68	Unknown	1847196	32279.3	1396.09	N/A	N/A	1300	1313	1577	1420.92	52.0659	8.50825
69	U69	Unknown	2038162	176979	1431.68	N/A	N/A	1300	1340	2201	1567.82	219.652	8.50825
70	U70	Unknown	1994743	129668	1434.67	N/A	N/A	1300	1343	1992	1534.42	162.699	8.50825
71	U71	Unknown	1980767	1400.33	1522.59	N/A	N/A	1300	1383	1749	1523.67	71.0567	8.50825
72	U72	Unknown	2434651	121343	1779.47	N/A	N/A	1300	1572	2584	1872.81	242.802	8.50825
73	U73	Unknown	2221526	230209	1531.78	N/A	N/A	1300	1463	2509	1708.87	254.833	8.50825
74	U74	Unknown	2108164	196472	1470.53	N/A	N/A	1300	1410	2218	1621.66	209.753	8.50825
75	U75	Unknown	2089638	134696	1503.8	N/A	N/A	1300	1376	2285	1607.41	207.136	8.50825
76	U76	Unknown	2013354	157062	1427.92	N/A	N/A	1300	1380	2000	1548.73	161.666	8.50825
77	U77	Unknown	2095287	220504	1442.14	N/A	N/A	1300	1390	2231	1611.76	222.906	8.50825
78	U78	Unknown	1887779	26670.7	1431.62	N/A	N/A	1300	1371	1587	1452.14	42.394	8.50825
79	U79	Unknown	1992035	77360	1472.83	N/A	N/A	1300	1381	1879	1532.33	129.923	8.50825
80	U80	Unknown	1986239	117414	1437.56	N/A	N/A	1300	1344	1993	1527.88	158.216	8.50825
81	U81	Unknown	2065308	139308	1481.54	N/A	N/A	1300	1372	2129	1588.7	195.909	8.50825
82	U82	Unknown	2319167	388592	1485.06	N/A	N/A	1300	1396	2895	1783.97	409.171	8.50825
83	U83	Unknown	2439054	249079	1684.6	N/A	N/A	1300	1459	2870	1876.2	379.724	8.50825
84	U84	Unknown	2946721	659196	1759.63	N/A	N/A	1300	1596	4361	2266.71	726.285	8.50825
85	U85	Unknown	2209497	175889	1564.31	N/A	N/A	1300	1474	2346	1699.61	208.229	8.50825
86	U86	Unknown	2447748	494865	1502.22	N/A	N/A	1300	1421	3328	1882.88	518.768	8.50825
87	U87	Unknown	2020876	23817.7	1536.2	N/A	N/A	1300	1373	2104	1554.52	134.579	8.50825
88	U88	Unknown	2098165	180915	1474.81	N/A	N/A	1300	1417	2123	1613.97	185.297	8.50825
89	U89	Unknown	4046051	1.96442e+06	1601.26	N/A	N/A	1300	1467	8009	3112.35	1908.38	8.50825
90	U90	Unknown	2329631	282981	1574.35	N/A	N/A	1300	1420	2623	1792.02	331.416	8.50825
91	U91	Unknown	1969696	46971	1479.02	N/A	N/A	1300	1380	1700	1515.15	71.5145	8.50825
92	U92	Unknown	1935117	-8241.33	1494.89	N/A	N/A	1300	1383	1712	1488.55	57.965	8.50825
93	U93	Unknown	2289621	268613	1554.62	N/A	N/A	1300	1418	2583	1761.25	293.984	8.50825
94	U94	Unknown	2871186	805703	1588.83	N/A	N/A	1300	1469	4176	2208.6	727.283	8.50825
95	U95	Unknown	2518841	415708	1617.79	N/A	N/A	1300	1519	3096	1937.57	411.33	8.50825
96	U96	Unknown	2300917	120942	1676.9	N/A	N/A	1300	1526	2219	1769.94	136.521	8.50825
97	U97	Unknown	2575479	-811371	2605.27	N/A	N/A	1300	1501	5179	1981.14	481.873	8.50825
98	U98	Unknown	2531710	476585	1580.87	N/A	N/A	1300	1457	3293	1947.47	515.209	8.50825
99	U99	Unknown	3223709	1130734	1609.98	N/A	N/A	1300	1513	5514	2479.78	1183.08	8.50825
100	U100	Unknown	2234563	-548995	2141.2	N/A	N/A	1300	1474	4205	1718.89	310.368	8.50825
101	U101	Unknown	2377224	244499	1640.56	N/A	N/A	1300	1527	2643	1828.63	297.183	8.50825
102	U102	Unknown	2709875	569642	1646.33	N/A	N/A	1300	1528	3555	2084.52	584.138	8.50825
103	U103	Unknown	2400388	291780	1622.01	N/A	N/A	1300	1469	2685	1846.45	313.212	8.50825
104	U104	Unknown	2290953	194303	1612.81	N/A	N/A	1300	1477	2396	1762.27	226.449	8.50825
105	U105	Unknown	2294034	77259	1705.21	N/A	N/A	1300	1509	2235	1764.64	165.819	8.50825
106	U106	Unknown	2330970	31553.3	1768.78	N/A	N/A	1300	1548	2190	1793.05	148.595	8.50825
107	U107	Unknown	2378967	-307458	2066.48	N/A	N/A	1300	1558	3363	1829.97	270.65	8.50825
108	U108	Unknown	2212459	-23816	1720.21	N/A	N/A	1300	1590	1827	1701.89	49.0304	8.50825
109	U109	Unknown	21174532	1.82005e+07	2287.71	N/A	N/A	1300	1706	65535	16288.1	18787.5	8.50825
110	U110	Unknown	2349692	11492	1798.62	N/A	N/A	1300	1538	2756	1807.46	175.949	8.50825
111	U111	Unknown	2432243	-273032	2080.98	N/A	N/A	1300	1567	5438	1870.96	359.82	8.50825
112	U112	Unknown	11680648	8.38354e+06	2536.24	N/A	N/A	1300	1621	31445	8985.11	9278.07	8.50825
113	U113	Unknown	2414669	248511	1666.28	N/A	N/A	1300	1560	2722	1857.44	302.364	8.50825
114	U114	Unknown	2447794	230061	1705.95	N/A	N/A	1300	1605	2476	1882.92	219.855	8.50825
115	U115	Unknown	2409781	212848	1689.95	N/A	N/A	1300	1543	2491	1853.68	225.821	8.50825
116	U116	Unknown	2439275	252567	1682.08	N/A	N/A	1300	1570	2676	1876.37	273.178	8.50825
117	U117	Unknown	3160268	768468	1839.85	N/A	N/A	1300	1615	4369	2430.98	762.318	8.50825
118	U118	Unknown	3637314	1.11061e+06	1943.62	N/A	N/A	1300	1737	5336	2797.93	1018.79	8.50825
119	U119	Unknown	5024995	2115845	2237.81	N/A	N/A	1300	1935	10076	3865.38	2206.47	8.50825
120	U120	Unknown	2386059	-54049.3	1877.01	N/A	N/A	1300	1694	2122	1835.43	65.6864	8.50825
121	U121	Unknown	19326771	1.6407e+07	2246.01	N/A	N/A	1300	1620	59496	14866.8	15872.4	8.50825
122	U122	Unknown	2175387	38195.3	1643.99	N/A	N/A	1300	1465	2243	1673.37	154.054	8.50825
123	U123	Unknown	2195970	222478	1518.07	N/A	N/A	1300	1412	2312	1689.21	211.561	8.50825
124	U124	Unknown	2105644	226502	1445.49	N/A	N/A	1300	1338	2219	1619.73	209.858	8.50825
125	U125	Unknown	2013817	147484	1435.64	N/A	N/A	1300	1361	1995	1549.09	154.989	8.50825
126	U126	Unknown	2130885	287968	1417.63	N/A	N/A	1300	1312	2373	1639.14	275.138	8.50825
127	U127	Unknown	1905688	80554.7	1403.95	N/A	N/A	1300	1320	1791	1465.91	108.474	8.50825
128	U128	Unknown	1932975	116858	1397.01	N/A	N/A	1300	1293	1917	1486.9	146.538	8.50825
129	U129	Unknown	13292125	1.05418e+07	2115.64	N/A	N/A	1300	1335	36241	10224.7	9581.47	8.50825
130	U130	Unknown	1895246	139129	1350.86	N/A	N/A	1300	1190	2074	1457.88	227.189	8.50825
131	U131	Unknown	3087421	1.25164e+06	1412.14	N/A	N/A	1300	1171	5721	2374.94	1282.04	8.50825
132	U132	Unknown	20919224	18140624	2137.38	N/A	N/A	1300	1268	59866	16091.7	17199.3	8.50825
133	U133	Unknown	2041347	-94803	1643.19	N/A	N/A	1300	1478	1864	1570.27	53.448	8.50825
134	U134	Unknown	2206717	197742	1545.37	N/A	N/A	1300	1459	2317	1697.47	226.95	8.50825
135	U135	Unknown	2279470	333745	1496.71	N/A	N/A	1300	1424	2719	1753.44	329.152	8.50825
136	U136	Unknown	2163783	282175	1447.39	N/A	N/A	1300	1367	2428	1664.45	275.999	8.50825
137	U137	Unknown	2107325	216175	1454.73	N/A	N/A	1300	1363	2257	1621.02	243.898	8.50825
138	U138	Unknown	2084359	239434	1419.17	N/A	N/A	1300	1324	2291	1603.35	247.044	8.50825
139	U139	Unknown	3298984	1397834	1462.42	N/A	N/A	1300	1360	6139	2537.68	1297.37	8.50825
140	U140	Unknown	1937558	153691	1372.21	N/A	N/A	1300	1274	1961	1490.43	166.889	8.50825
141	U141	Unknown	2055906	-31327.3	1605.56	N/A	N/A	1300	1303	2164	1581.47	207.46	8.50825
142	U142	Unknown	2271369	-309898	1985.59	N/A	N/A	1300	1235	3885	1747.21	424.654	8.50825
143	U143	Unknown	1897976	168276	1330.54	N/A	N/A	1300	1232	2059	1459.98	196.571	8.50825
144	U144	Unknown	1771313	-324020	1611.79	N/A	N/A	1300	1238	2462	1362.55	178.48	8.50825
145	U145	Unknown	2024984	-8716	1564.38	N/A	N/A	1300	1457	1655	1557.68	31.155	8.50825
146	U146	Unknown	2209259	236876	1517.22	N/A	N/A	1300	1447	2407	1699.43	241.226	8.50825
147	U147	Unknown	2189108	285033	1464.67	N/A	N/A	1300	1404	2482	1683.93	268.305	8.50825
148	U148	Unknown	2112985	257185	1427.54	N/A	N/A	1300	1363	2282	1625.37	243.074	8.50825
149	U149	Unknown	3301194	1.32533e+06	1519.9	N/A	N/A	1300	1396	5785	2539.38	1192.09	8.50825
150	U150	Unknown	1946553	93686.3	1425.28	N/A	N/A	1300	1336	1840	1497.35	116.278	8.50825
151	U151	Unknown	1957169	132644	1403.48	N/A	N/A	1300	1293	1958	1505.51	147.067	8.50825
152	U152	Unknown	1724818	-1532	1327.96	N/A	N/A	1300	1257	1409	1326.78	28.7157	8.50825
153	U153	Unknown	2477987	276787	1693.23	N/A	N/A	1300	1315	4087	1906.14	547.871	8.50825
154	U154	Unknown	11961080	8.82409e+06	2413.07	N/A	N/A	1300	1360	28886	9200.83	7915.29	8.50825
155	U155	Unknown	2030496	352946	1290.42	N/A	N/A	1300	1238	2400	1561.92	303.386	8.50825
156	U156	Unknown	1665514	-11511	1290.02	N/A	N/A	1300	1231	1346	1281.16	22.4878	8.50825
157	U157	Unknown	2263324	174499	1606.79	N/A	N/A	1300	1520	2417	1741.02	216.593	8.50825
158	U158	Unknown	2968060	935377	1563.6	N/A	N/A	1300	1470	4726	2283.12	900.427	8.50825
159	U159	Unknown	2176135	244893	1485.57	N/A	N/A	1300	1419	2341	1673.95	237.814	8.50825
160	U160	Unknown	2111749	225591	1450.89	N/A	N/A	1300	1372	2180	1624.42	208.504	8.50825
161	U161	Unknown	3142791	1.00085e+06	1647.65	N/A	N/A	1300	1411	5020	2417.53	1001.36	8.50825
162	U162	Unknown	4347926	2.17589e+06	1670.79	N/A	N/A	1300	1357	8530	3344.56	1953.67	8.50825
163	U163	Unknown	2030313	202921	1405.69	N/A	N/A	1300	1337	2094	1561.78	188.674	8.50825
164	U164	Unknown	1908545	143828	1357.47	N/A	N/A	1300	1280	1848	1468.11	150.059	8.50825
165	U165	Unknown	1871832	155482	1320.27	N/A	N/A	1300	1272	1863	1439.87	148.226	8.50825
166	U166	Unknown	1689531	24139.3	1281.07	N/A	N/A	1300	1214	1439	1299.64	45.13	8.50825
167	U167	Unknown	1856341	171383	1296.12	N/A	N/A	1300	1193	1972	1427.95	192.765	8.50825
168	U168	Unknown	2113196	107629	1542.74	N/A	N/A	1300	1259	2184	1625.54	235.302	8.50825
169	U169	Unknown	2273827	183002	1608.33	N/A	N/A	1300	1514	2377	1749.1	210.691	8.50825
170	U170	Unknown	2354684	299576	1580.85	N/A	N/A	1300	1479	2687	1811.3	325.709	8.50825
171	U171	Unknown	2273041	-41417.3	1780.35	N/A	N/A	1300	1433	2585	1748.49	244.853	8.50825
172	U172	Unknown	2207073	267040	1492.33	N/A	N/A	1300	1385	2397	1697.75	270.409	8.50825
173	U173	Unknown	2186552	-132556	1783.93	N/A	N/A	1300	1425	2730	1681.96	208.44	8.50825
174	U174	Unknown	2211430	-202970	1857.23	N/A	N/A	1300	1354	3239	1701.1	280.415	8.50825
175	U175	Unknown	1896796	81021	1396.75	N/A	N/A	1300	1329	1708	1459.07	85.791	8.50825
176	U176	Unknown	1884816	122999	1355.24	N/A	N/A	1300	1270	1784	1449.86	125.976	8.50825
177	U177	Unknown	1833336	91944.3	1339.53	N/A	N/A	1300	1270	1704	1410.26	105.082	8.50825
178	U178	Unknown	1784826	120918	1279.93	N/A	N/A	1300	1219	1719	1372.94	123.324	8.50825
179	U179	Unknown	1817049	47774	1360.98	N/A	N/A	1300	1209	1801	1397.73	136.069	8.50825
180	U180	Unknown	5009333	2684158	1788.6	N/A	N/A	1300	1455	9777	3853.33	2239.88	8.50825
181	U181	Unknown	2403898	330965	1594.56	N/A	N/A	1300	1510	2805	1849.15	342.942	8.50825
182	U182	Unknown	2196527	183502	1548.48	N/A	N/A	1300	1470	2261	1689.64	202.919	8.50825
183	U183	Unknown	9604323	6874773	2099.65	N/A	N/A	1300	1557	24468	7387.94	6491.19	8.50825
184	U184	Unknown	2298066	99749.3	1691.01	N/A	N/A	1300	1397	2823	1767.74	311.936	8.50825
185	U185	Unknown	6799296	4.50071e+06	1768.14	N/A	N/A	1300	1433	15855	5230.23	4018.4	8.50825
186	U186	Unknown	2228314	223322	1542.3	N/A	N/A	1300	1367	2507	1714.09	297.167	8.50825
187	U187	Unknown	1804773	21131.3	1372.03	N/A	N/A	1300	1309	1509	1388.29	36.8351	8.50825
188	U188	Unknown	1770668	21659.7	1345.39	N/A	N/A	1300	1270	1508	1362.05	47.4478	8.50825
189	U189	Unknown	1948687	191304	1351.83	N/A	N/A	1300	1278	2088	1498.99	208.641	8.50825
190	U190	Unknown	1838040	113973	1326.21	N/A	N/A	1300	1217	1832	1413.88	148.83	8.50825
191	U191	Unknown	1840957	117274	1325.91	N/A	N/A	1300	1210	1791	1416.12	142.557	8.50825
192	U192	Unknown	2261037	90153.7	1669.91	N/A	N/A	1300	1390	2325	1739.26	232.88	8.50825
193	U193	Unknown	2409540	347873	1585.9	N/A	N/A	1300	1510	2985	1853.49	372.927	8.50825
194	U194	Unknown	2255203	267495	1529.01	N/A	N/A	1300	1478	2525	1734.77	277.301	8.50825
195	U195	Unknown	2327704	81787.3	1727.63	N/A	N/A	1300	1448	2633	1790.54	301.12	8.50825
196	U196	Unknown	2166102	240419	1481.29	N/A	N/A	1300	1377	2317	1666.23	243.174	8.50825
197	U197	Unknown	2273910	66168.3	1698.26	N/A	N/A	1300	1407	2541	1749.16	294.392	8.50825
198	U198	Unknown	1885278	13328	1439.96	N/A	N/A	1300	1347	1628	1450.21	50.7157	8.50825
199	U199	Unknown	1931385	139027	1378.74	N/A	N/A	1300	1335	1842	1485.68	128.013	8.50825
200	U200	Unknown	1916137	162562	1348.9	N/A	N/A	1300	1280	1929	1473.95	168.565	8.50825
201	U201	Unknown	1970276	193893	1366.45	N/A	N/A	1300	1284	2099	1515.6	214.315	8.50825
202	U202	Unknown	2249538	479088	1361.88	N/A	N/A	1300	1227	2896	1730.41	452.502	8.50825
203	U203	Unknown	2106838	377813	1330.02	N/A	N/A	1300	1216	2492	1620.64	349.563	8.50825
204	U204	Unknown	2730472	810539	1476.87	N/A	N/A	1300	1338	4011	2100.36	714.322	8.50825
205	U205	Unknown	2375692	276184	1615.01	N/A	N/A	1300	1491	2834	1827.46	334.734	8.50825
206	U206	Unknown	2915394	875919	1568.83	N/A	N/A	1300	1494	4644	2242.61	868.861	8.50825
207	U207	Unknown	2235405	115855	1630.42	N/A	N/A	1300	1453	2530	1719.54	262.582	8.50825
208	U208	Unknown	2221191	331233	1453.81	N/A	N/A	1300	1397	2514	1708.61	304.792	8.50825
209	U209	Unknown	4379355	2.33986e+06	1568.84	N/A	N/A	1300	1407	9442	3368.73	2219.09	8.50825
210	U210	Unknown	2271146	332313	1491.41	N/A	N/A	1300	1328	2761	1747.04	372.067	8.50825
211	U211	Unknown	1826996	42404.3	1372.76	N/A	N/A	1300	1307	1638	1405.38	72.2205	8.50825
212	U212	Unknown	1729368	11426.3	1321.49	N/A	N/A	1300	1267	1454	1330.28	37.5127	8.50825
213	U213	Unknown	1946856	183781	1356.21	N/A	N/A	1300	1225	2246	1497.58	276.46	8.50825
214	U214	Unknown	3029319	1.09654e+06	1486.76	N/A	N/A	1300	1260	5204	2330.25	1123.3	8.50825
215	U215	Unknown	2318369	536036	1371.03	N/A	N/A	1300	1246	3104	1783.36	509.698	8.50825
216	U216	Unknown	1882156	141964	1338.61	N/A	N/A	1300	1254	1881	1447.81	159.003	8.50825
217	U217	Unknown	2965967	-1.2057e+06	3208.97	N/A	N/A	1300	1526	8984	2281.51	933.024	8.50825
218	U218	Unknown	2593540	556915	1566.63	N/A	N/A	1300	1438	3593	1995.03	574.373	8.50825
219	U219	Unknown	3682113	1559488	1632.79	N/A	N/A	1300	1489	7156	2832.39	1605.51	8.50825
220	U220	Unknown	2288733	-1.11126e+06	2615.38	N/A	N/A	1300	1393	6116	1760.56	577.083	8.50825
221	U221	Unknown	2263107	281032	1524.67	N/A	N/A	1300	1364	2736	1740.85	364.539	8.50825
222	U222	Unknown	2729866	836108	1456.74	N/A	N/A	1300	1352	4342	2099.9	821.948	8.50825
223	U223	Unknown	2259667	387109	1440.43	N/A	N/A	1300	1344	2969	1738.21	401.058	8.50825
224	U224	Unknown	2014704	216337	1383.36	N/A	N/A	1300	1267	2246	1549.77	252.616	8.50825
225	U225	Unknown	1907509	77934	1407.37	N/A	N/A	1300	1263	1933	1467.31	157.778	8.50825
226	U226	Unknown	1954906	-69077.3	1556.91	N/A	N/A	1300	1310	2097	1503.77	148.963	8.50825
227	U227	Unknown	1922771	-198854	1632.02	N/A	N/A	1300	1292	2206	1479.05	152.191	8.50825
228	U228	Unknown	1729549	-35217.7	1357.51	N/A	N/A	1300	1273	1440	1330.42	25.4128	8.50825
229	U229	Unknown	23803189	20127514	2827.44	N/A	N/A	1300	1650	65535	18310.2	20069.3	8.50825
230	U230	Unknown	2103460	10726.7	1609.79	N/A	N/A	1300	1428	2298	1618.05	167.486	8.50825
231	U231	Unknown	2192987	96945.3	1612.34	N/A	N/A	1300	1432	2422	1686.91	253.596	8.50825
232	U232	Unknown	13369376	9.74732e+06	2786.2	N/A	N/A	1300	1457	37529	10284.1	10597.9	8.50825
233	U233	Unknown	2181990	339498	1417.3	N/A	N/A	1300	1361	2639	1678.45	348.637	8.50825
234	U234	Unknown	2129808	289908	1415.31	N/A	N/A	1300	1335	2419	1638.31	290.3	8.50825
235	U235	Unknown	2148452	287927	1431.17	N/A	N/A	1300	1327	2627	1652.66	324.471	8.50825
236	U236	Unknown	2101756	262648	1414.7	N/A	N/A	1300	1291	2514	1616.74	311.81	8.50825
237	U237	Unknown	2947333	1.03127e+06	1473.9	N/A	N/A	1300	1340	4964	2267.18	1005.81	8.50825
238	U238	Unknown	3055106	1068931	1527.83	N/A	N/A	1300	1340	4962	2350.08	1012.01	8.50825
239	U239	Unknown	5385345	3.09268e+06	1763.59	N/A	N/A	1300	1491	11287	4142.57	2690.22	8.50825
240	U240	Unknown	1778418	-59290.3	1413.62	N/A	N/A	1300	1292	1682	1368.01	58.5237	8.50825
241	U241	Unknown	20320816	17356841	2279.98	N/A	N/A	1300	1624	65535	15631.4	17191.7	8.50825
242	U242	Unknown	2157717	55158.7	1617.35	N/A	N/A	1300	1471	2196	1659.78	144.316	8.50825
243	U243	Unknown	2214676	230026	1526.65	N/A	N/A	1300	1430	2451	1703.6	241.189	8.50825
244	U244	Unknown	2178992	239800	1491.69	N/A	N/A	1300	1392	2327	1676.15	238.754	8.50825
245	U245	Unknown	2137016	193883	1494.72	N/A	N/A	1300	1379	2235	1643.86	214.963	8.50825
246	U246	Unknown	2206898	313848	1456.19	N/A	N/A	1300	1353	2536	1697.61	318.74	8.50825
247	U247	Unknown	1962906	100664	1432.49	N/A	N/A	1300	1329	1883	1509.93	126.994	8.50825
248	U248	Unknown	1971184	140659	1408.1	N/A	N/A	1300	1344	1954	1516.3	155.801	8.50825
249	U249	Unknown	12837446	1.0378e+07	1891.88	N/A	N/A	1300	1384	36349	9874.96	9587.34	8.50825
250	U250	Unknown	1978420	190853	1375.05	N/A	N/A	1300	1257	2172	1521.86	237.455	8.50825
251	U251	Unknown	2550241	281466	1745.21	N/A	N/A	1300	1260	4173	1961.72	643.439	8.50825
252	U252	Unknown	22098616	18135991	3048.17	N/A	N/A	1300	1724	59326	16998.9	16162	8.50825
253	U253	Unknown	2109336	-83197.3	1686.56	N/A	N/A	1300	1548	1887	1622.57	42.9707	8.50825
254	U254	Unknown	2275947	230105	1573.72	N/A	N/A	1300	1449	2459	1750.73	253.954	8.50825
255	U255	Unknown	2376879	325187	1578.22	N/A	N/A	1300	1459	2916	1828.37	362.174	8.50825
256	U256	Unknown	2315275	278058	1567.09	N/A	N/A	1300	1447	2642	1780.98	315.989	8.50825
257	U257	Unknown	2276728	265386	1547.19	N/A	N/A	1300	1436	2512	1751.33	278.096	8.50825
258	U258	Unknown	2223105	271755	1501.04	N/A	N/A	1300	1359	2507	1710.08	283.384	8.50825
259	U259	Unknown	2356358	463133	1456.33	N/A	N/A	1300	1337	2959	1812.58	421.368	8.50825
260	U260	Unknown	1927511	117119	1392.61	N/A	N/A	1300	1285	1924	1482.7	154.187	8.50825
261	U261	Unknown	2075776	-1599	1597.98	N/A	N/A	1300	1322	2201	1596.75	223.091	8.50825
262	U262	Unknown	2639417	-1.04824e+06	2836.66	N/A	N/A	1300	1273	7875	2030.32	914.294	8.50825
263	U263	Unknown	1884440	100990	1371.88	N/A	N/A	1300	1256	2016	1449.57	182.248	8.50825
264	U264	Unknown	1802394	-166856	1514.81	N/A	N/A	1300	1218	1950	1386.46	140.266	8.50825
265	U265	Unknown	2080455	-7486.67	1606.11	N/A	N/A	1300	1524	1664	1600.35	20.7396	8.50825
266	U266	Unknown	2308509	280476	1560.03	N/A	N/A	1300	1475	2551	1775.78	275.884	8.50825
267	U267	Unknown	2263513	303096	1508.01	N/A	N/A	1300	1382	2686	1741.16	321.917	8.50825
268	U268	Unknown	2239944	280494	1507.27	N/A	N/A	1300	1378	2502	1723.03	279.508	8.50825
269	U269	Unknown	2496401	472043	1557.2	N/A	N/A	1300	1456	3182	1920.31	460.612	8.50825
270	U270	Unknown	2006644	88044	1475.85	N/A	N/A	1300	1356	1881	1543.57	115.815	8.50825
271	U271	Unknown	1990157	169890	1400.21	N/A	N/A	1300	1337	2006	1530.89	155.445	8.50825
272	U272	Unknown	1773581	13731	1353.73	N/A	N/A	1300	1294	1454	1364.29	30.951	8.50825
273	U273	Unknown	2564843	377826	1682.32	N/A	N/A	1300	1297	3500	1972.96	607.471	8.50825
274	U274	Unknown	9123451	5.45028e+06	2825.51	N/A	N/A	1300	1356	21901	7018.04	6006.73	8.50825
275	U275	Unknown	1867040	159682	1313.35	N/A	N/A	1300	1239	1951	1436.18	178.809	8.50825
276	U276	Unknown	1632566	-22384	1273.04	N/A	N/A	1300	1174	1349	1255.82	33.5747	8.50825
277	U277	Unknown	2356930	189855	1666.98	N/A	N/A	1300	1539	2521	1813.02	232.935	8.50825
278	U278	Unknown	2921111	805728	1627.22	N/A	N/A	1300	1490	4299	2247.01	764.313	8.50825
279	U279	Unknown	2244633	250008	1534.33	N/A	N/A	1300	1443	2467	1726.64	256.606	8.50825
280	U280	Unknown	2200247	248130	1501.63	N/A	N/A	1300	1427	2454	1692.5	261.804	8.50825
281	U281	Unknown	2752125	548000	1695.48	N/A	N/A	1300	1440	3738	2117.02	606.268	8.50825
282	U282	Unknown	4500348	2264298	1720.04	N/A	N/A	1300	1446	8637	3461.81	1945.92	8.50825
283	U283	Unknown	2078469	224819	1425.88	N/A	N/A	1300	1370	2162	1598.82	203.017	8.50825
284	U284	Unknown	1934678	127478	1390.15	N/A	N/A	1300	1307	1865	1488.21	153.142	8.50825
285	U285	Unknown	1950536	199194	1347.19	N/A	N/A	1300	1284	1957	1500.41	174.593	8.50825
286	U286	Unknown	1743233	34516.3	1314.4	N/A	N/A	1300	1235	1468	1340.95	46.1536	8.50825
287	U287	Unknown	1919003	205753	1317.88	N/A	N/A	1300	1250	1990	1476.16	184.61	8.50825
288	U288	Unknown	2005699	155432	1423.28	N/A	N/A	1300	1233	2105	1542.85	204.524	8.50825
289	U289	Unknown	2336358	176216	1661.65	N/A	N/A	1300	1519	2422	1797.2	224.498	8.50825
290	U290	Unknown	2362467	293934	1591.18	N/A	N/A	1300	1499	2605	1817.28	294.577	8.50825
291	U291	Unknown	2508318	-545915	2349.41	N/A	N/A	1300	1452	5036	1929.48	474.842	8.50825
292	U292	Unknown	2247738	270363	1521.06	N/A	N/A	1300	1401	2538	1729.03	288.523	8.50825
293	U293	Unknown	2170116	56982.7	1625.49	N/A	N/A	1300	1432	2191	1669.32	184.737	8.50825
294	U294	Unknown	2209110	-116348	1788.81	N/A	N/A	1300	1373	2790	1699.32	243.006	8.50825
295	U295	Unknown	1884682	53640.3	1408.49	N/A	N/A	1300	1330	1630	1449.76	70.6513	8.50825
296	U296	Unknown	1892660	103968	1375.92	N/A	N/A	1300	1291	1754	1455.89	119.504	8.50825
297	U297	Unknown	1873998	102865	1362.41	N/A	N/A	1300	1316	1765	1441.54	104.675	8.50825
298	U298	Unknown	1838634	118059	1323.52	N/A	N/A	1300	1252	1737	1414.33	113.057	8.50825
299	U299	Unknown	1860456	82047.7	1368.01	N/A	N/A	1300	1271	1732	1431.12	111.023	8.50825
300	U300	Unknown	3188356	1.21881e+06	1515.03	N/A	N/A	1300	1377	5122	2452.58	998.99	8.50825
301	U301	Unknown	2510312	386495	1633.71	N/A	N/A	1300	1545	2988	1931.01	397.484	8.50825
302	U302	Unknown	2276129	220529	1581.23	N/A	N/A	1300	1474	2364	1750.87	226.216	8.50825
303	U303	Unknown	11436560	8723135	2087.25	N/A	N/A	1300	1631	28792	8797.35	7452.77	8.50825
304	U304	Unknown	2444682	334849	1622.95	N/A	N/A	1300	1382	3283	1880.52	438.354	8.50825
305	U305	Unknown	2089204	165229	1479.98	N/A	N/A	1300	1386	2159	1607.08	175.919	8.50825
306	U306	Unknown	2211992	306167	1466.02	N/A	N/A	1300	1394	2497	1701.53	270.715	8.50825
307	U307	Unknown	1829810	12310	1398.08	N/A	N/A	1300	1335	1520	1407.55	38.701	8.50825
308	U308	Unknown	1799202	17977	1370.17	N/A	N/A	1300	1294	1516	1384	49.2844	8.50825
309	U309	Unknown	1969857	193524	1366.41	N/A	N/A	1300	1328	2003	1515.27	174.723	8.50825
310	U310	Unknown	1908582	129207	1368.75	N/A	N/A	1300	1277	1841	1468.14	142.923	8.50825
311	U311	Unknown	1933615	136565	1382.35	N/A	N/A	1300	1267	1871	1487.4	146.741	8.50825
312	U312	Unknown	2086053	122211	1510.65	N/A	N/A	1300	1330	2172	1604.66	199.883	8.50825
313	U313	Unknown	2425237	343587	1601.27	N/A	N/A	1300	1498	2998	1865.57	362.638	8.50825
314	U314	Unknown	2338728	306353	1563.37	N/A	N/A	1300	1484	2774	1799.02	317.104	8.50825
315	U315	Unknown	2334801	172059	1663.65	N/A	N/A	1300	1417	2678	1796	299.342	8.50825
316	U316	Unknown	2175729	246346	1484.14	N/A	N/A	1300	1411	2347	1673.64	233.745	8.50825
317	U317	Unknown	2201950	314558	1451.84	N/A	N/A	1300	1389	2524	1693.81	276.586	8.50825
318	U318	Unknown	1882723	18073	1434.35	N/A	N/A	1300	1362	1617	1448.25	45.4706	8.50825
319	U319	Unknown	1966657	121132	1419.63	N/A	N/A	1300	1370	1841	1512.81	117.153	8.50825
320	U320	Unknown	1930343	127285	1386.97	N/A	N/A	1300	1304	1916	1484.88	154.292	8.50825
321	U321	Unknown	1996328	204795	1378.1	N/A	N/A	1300	1296	2040	1535.64	178.736	8.50825
322	U322	Unknown	2379674	518399	1431.75	N/A	N/A	1300	1311	2949	1830.52	439.787	8.50825
323	U323	Unknown	2222886	389936	1409.96	N/A	N/A	1300	1321	2640	1709.91	363.105	8.50825
324	U324	Unknown	2686405	791688	1457.47	N/A	N/A	1300	1310	3876	2066.47	697.035	8.50825
325	U325	Unknown	2313273	263606	1576.67	N/A	N/A	1300	1489	2649	1779.44	278.78	8.50825
326	U326	Unknown	2515688	481188	1565	N/A	N/A	1300	1481	3253	1935.14	463.857	8.50825
327	U327	Unknown	2117409	-17941	1642.58	N/A	N/A	1300	1445	2120	1628.78	131.104	8.50825
328	U328	Unknown	2208056	264123	1495.33	N/A	N/A	1300	1420	2366	1698.5	244.034	8.50825
329	U329	Unknown	4048171	1.94134e+06	1620.64	N/A	N/A	1300	1430	8029	3113.98	1744.94	8.50825
330	U330	Unknown	2797327	748302	1576.17	N/A	N/A	1300	1414	4143	2151.79	698.663	8.50825
331	U331	Unknown	3215015	1135415	1599.69	N/A	N/A	1300	1444	4891	2473.09	914.337	8.50825
332	U332	Unknown	1819429	-1054.33	1400.37	N/A	N/A	1300	1297	1580	1399.56	54.4912	8.50825
333	U333	Unknown	2047992	183775	1434.01	N/A	N/A	1300	1293	2127	1575.38	210.038	8.50825
334	U334	Unknown	4593003	2.30746e+06	1758.11	N/A	N/A	1300	1544	8510	3533.08	1870.73	8.50825
335	U335	Unknown	3130087	1064287	1589.08	N/A	N/A	1300	1373	4968	2407.76	956.935	8.50825
336	U336	Unknown	1845493	109835	1335.12	N/A	N/A	1300	1231	1816	1419.61	146.119	8.50825
337	U337	Unknown	2869578	-1061672	3024.04	N/A	N/A	1300	1536	8863	2207.37	863.457	8.50825
338	U338	Unknown	2591574	474624	1628.42	N/A	N/A	1300	1484	3505	1993.52	522.624	8.50825
339	U339	Unknown	2978652	740702	1721.5	N/A	N/A	1300	1489	4662	2291.27	871.788	8.50825
340	U340	Unknown	2629392	-1.83655e+06	3435.34	N/A	N/A	1300	1411	10187	2022.61	1198.36	8.50825
341	U341	Unknown	2332390	267540	1588.35	N/A	N/A	1300	1403	2802	1794.15	340.099	8.50825
342	U342	Unknown	3234334	1.21587e+06	1552.67	N/A	N/A	1300	1399	5517	2487.95	1083.09	8.50825
343	U343	Unknown	2474190	402773	1593.4	N/A	N/A	1300	1431	3006	1903.22	403.999	8.50825
344	U344	Unknown	2036165	178448	1429.01	N/A	N/A	1300	1332	2050	1566.28	171.847	8.50825
345	U345	Unknown	2025470	90586.7	1488.37	N/A	N/A	1300	1304	1897	1558.05	131.019	8.50825
346	U346	Unknown	2011813	13763	1536.96	N/A	N/A	1300	1346	1815	1547.55	124.155	8.50825
347	U347	Unknown	2838414	-1150511	3068.4	N/A	N/A	1300	1363	8793	2183.4	1151.91	8.50825
348	U348	Unknown	1669339	-93952.7	1356.38	N/A	N/A	1300	1206	2050	1284.11	94.2532	8.50825
349	U349	Unknown	21113425	17646575	2666.81	N/A	N/A	1300	1677	65535	16241.1	17712.1	8.50825
350	U350	Unknown	2352493	-275649	2021.65	N/A	N/A	1300	1511	5273	1809.61	396.711	8.50825
351	U351	Unknown	2358148	-276169	2026.4	N/A	N/A	1300	1465	5445	1813.96	429.593	8.50825
352	U352	Unknown	12909083	7.87164e+06	3874.96	N/A	N/A	1300	1451	35592	9930.06	9764.25	8.50825
353	U353	Unknown	2268881	376056	1456.02	N/A	N/A	1300	1388	2785	1745.29	346.074	8.50825
354	U354	Unknown	2150926	237193	1472.1	N/A	N/A	1300	1378	2376	1654.56	250.995	8.50825
355	U355	Unknown	2229416	300874	1483.49	N/A	N/A	1300	1386	2561	1714.94	296.087	8.50825
356	U356	Unknown	2108252	283377	1403.75	N/A	N/A	1300	1332	2393	1621.73	253.835	8.50825
357	U357	Unknown	2447011	533803	1471.7	N/A	N/A	1300	1327	3237	1882.32	484.926	8.50825
358	U358	Unknown	2048350	187800	1431.19	N/A	N/A	1300	1320	2067	1575.65	188.565	8.50825
359	U359	Unknown	7321668	4.04993e+06	2516.72	N/A	N/A	1300	1508	16501	5632.05	4032.06	8.50825
360	U360	Unknown	1775061	-145964	1477.71	N/A	N/A	1300	1223	2380	1365.43	179.871	8.50825
361	U361	Unknown	16665070	1.29279e+07	2874.78	N/A	N/A	1300	1570	49989	12819.3	13235.5	8.50825
362	U362	Unknown	2180825	10575	1669.42	N/A	N/A	1300	1492	2034	1677.56	111.464	8.50825
363	U363	Unknown	2364942	133792	1716.27	N/A	N/A	1300	1480	2578	1819.19	270.723	8.50825
364	U364	Unknown	2255302	89627	1665.9	N/A	N/A	1300	1450	2389	1734.85	248.309	8.50825
365	U365	Unknown	2200311	105469	1611.42	N/A	N/A	1300	1430	2198	1692.55	194.797	8.50825
366	U366	Unknown	2277518	210326	1590.15	N/A	N/A	1300	1449	2430	1751.94	254.648	8.50825
367	U367	Unknown	2175647	17138.7	1660.39	N/A	N/A	1300	1485	1937	1673.57	97.8199	8.50825
368	U368	Unknown	2111944	89860.7	1555.45	N/A	N/A	1300	1390	2022	1624.57	142.171	8.50825
369	U369	Unknown	11582742	8.65413e+06	2252.78	N/A	N/A	1300	1595	31773	8909.8	8268.4	8.50825
370	U370	Unknown	2175901	116118	1584.45	N/A	N/A	1300	1414	2430	1673.77	243.522	8.50825
371	U371	Unknown	5475498	1.87888e+06	2766.63	N/A	N/A	1300	1444	12456	4211.92	2628.83	8.50825
372	U372	Unknown	20132827	16547502	2757.94	N/A	N/A	1300	1665	57633	15486.8	15205.8	8.50825
373	U373	Unknown	2012600	-125100	1644.38	N/A	N/A	1300	1464	1979	1548.15	62.8444	8.50825
374	U374	Unknown	2100930	126722	1518.62	N/A	N/A	1300	1416	2073	1616.1	163.321	8.50825
375	U375	Unknown	2345565	209565	1643.08	N/A	N/A	1300	1469	2773	1804.28	350.536	8.50825
376	U376	Unknown	2191023	88881.3	1617.03	N/A	N/A	1300	1408	2387	1685.4	262.69	8.50825
377	U377	Unknown	2207608	212508	1534.69	N/A	N/A	1300	1420	2395	1698.16	258.293	8.50825
378	U378	Unknown	2202098	204498	1536.62	N/A	N/A	1300	1426	2341	1693.92	236.62	8.50825
379	U379	Unknown	6941949	4.50756e+06	1872.61	N/A	N/A	1300	1499	18007	5339.96	4257.51	8.50825
380	U380	Unknown	2039518	141518	1460	N/A	N/A	1300	1369	2007	1568.86	160.311	8.50825
381	U381	Unknown	2121131	11814.3	1622.55	N/A	N/A	1300	1400	2234	1631.64	198.925	8.50825
382	U382	Unknown	2216989	17922.3	1691.59	N/A	N/A	1300	1328	2535	1705.38	307.348	8.50825
383	U383	Unknown	2086094	91935.7	1533.97	N/A	N/A	1300	1322	2251	1604.69	221.493	8.50825
384	U384	Unknown	1860779	-147513	1544.84	N/A	N/A	1300	1298	1835	1431.37	92.572	8.50825
385	U385	Unknown	1957135	-14448.3	1516.6	N/A	N/A	1300	1433	1612	1505.49	27.2564	8.50825
386	U386	Unknown	2062575	166650	1458.4	N/A	N/A	1300	1362	2037	1586.6	178.597	8.50825
387	U387	Unknown	2180172	230272	1499.92	N/A	N/A	1300	1375	2510	1677.06	298.222	8.50825
388	U388	Unknown	2125943	154185	1516.74	N/A	N/A	1300	1371	2340	1635.34	262.381	8.50825
389	U389	Unknown	2299363	381113	1475.58	N/A	N/A	1300	1362	2821	1768.74	377.669	8.50825
390	U390	Unknown	1975618	86784.7	1452.95	N/A	N/A	1300	1378	1821	1519.71	101.506	8.50825
391	U391	Unknown	2094847	10863.7	1603.06	N/A	N/A	1300	1360	2107	1611.42	157.734	8.50825
392	U392	Unknown	1801677	-798	1386.52	N/A	N/A	1300	1302	1458	1385.91	31.1009	8.50825
393	U393	Unknown	2718804	203387	1934.94	N/A	N/A	1300	1324	6206	2091.39	711.367	8.50825
394	U394	Unknown	14057507	1.00147e+07	3109.83	N/A	N/A	1300	1420	38516	10813.5	10244.3	8.50825
395	U395	Unknown	3028971	1115821	1471.65	N/A	N/A	1300	1311	4632	2329.98	934.883	8.50825
396	U396	Unknown	1716473	-54577	1362.35	N/A	N/A	1300	1228	1480	1320.36	53.5001	8.50825
397	U397	Unknown	2143842	142067	1539.83	N/A	N/A	1300	1434	2228	1649.11	187.764	8.50825
398	U398	Unknown	2776465	769657	1543.7	N/A	N/A	1300	1370	4373	2135.74	882.919	8.50825
399	U399	Unknown	1984115	120507	1433.54	N/A	N/A	1300	1308	1987	1526.24	167.422	8.50825
400	U400	Unknown	1951417	117992	1410.33	N/A	N/A	1300	1282	2036	1501.09	181.32	8.50825
401	U401	Unknown	2908916	820466	1606.5	N/A	N/A	1300	1368	4492	2237.63	842.22	8.50825
402	U402	Unknown	3457389	1.39245e+06	1588.42	N/A	N/A	1300	1334	6101	2659.53	1301.55	8.50825
403	U403	Unknown	1957884	183726	1364.74	N/A	N/A	1300	1320	1997	1506.06	171.534	8.50825
404	U404	Unknown	1852612	130162	1324.96	N/A	N/A	1300	1244	1798	1425.09	128.394	8.50825
405	U405	Unknown	1840200	153683	1297.32	N/A	N/A	1300	1245	1813	1415.54	142.423	8.50825
406	U406	Unknown	1724456	4314.33	1323.19	N/A	N/A	1300	1222	1471	1326.5	44.1371	8.50825
407	U407	Unknown	1869955	171447	1306.54	N/A	N/A	1300	1239	1911	1438.43	163.549	8.50825
408	U408	Unknown	1937515	161232	1366.37	N/A	N/A	1300	1260	1983	1490.4	177.931	8.50825
409	U409	Unknown	2073118	128726	1495.69	N/A	N/A	1300	1383	2040	1594.71	151.816	8.50825
410	U410	Unknown	2034764	159539	1442.48	N/A	N/A	1300	1354	2069	1565.2	189.676	8.50825
411	U411	Unknown	2194830	-676603	2208.79	N/A	N/A	1300	1355	5183	1688.33	440.326	8.50825
412	U412	Unknown	1955761	157369	1383.38	N/A	N/A	1300	1302	2037	1504.43	192.128	8.50825
413	U413	Unknown	2072468	54026.3	1552.65	N/A	N/A	1300	1353	2151	1594.21	201.257	8.50825
414	U414	Unknown	1921597	51263.7	1438.72	N/A	N/A	1300	1272	1874	1478.15	138.639	8.50825
415	U415	Unknown	1961268	231426	1330.65	N/A	N/A	1300	1268	2042	1508.67	206.198	8.50825
416	U416	Unknown	1773972	96747	1290.17	N/A	N/A	1300	1227	1630	1364.59	100.674	8.50825
417	U417	Unknown	1741769	82410.7	1276.43	N/A	N/A	1300	1215	1586	1339.82	91.6988	8.50825
418	U418	Unknown	1743132	90223.7	1271.47	N/A	N/A	1300	1194	1625	1340.87	103.678	8.50825
419	U419	Unknown	1784530	32030	1348.08	N/A	N/A	1300	1224	1669	1372.72	94.3697	8.50825
420	U420	Unknown	2787039	907106	1446.1	N/A	N/A	1300	1334	4213	2143.88	770.913	8.50825
421	U421	Unknown	2248613	310196	1491.09	N/A	N/A	1300	1393	2473	1729.7	284.838	8.50825
422	U422	Unknown	1989092	130150	1429.96	N/A	N/A	1300	1357	1957	1530.07	153.633	8.50825
423	U423	Unknown	8601540	6428040	1671.92	N/A	N/A	1300	1428	21593	6616.57	5789.06	8.50825
424	U424	Unknown	1985066	158199	1405.28	N/A	N/A	1300	1310	2165	1526.97	218.111	8.50825
425	U425	Unknown	5078807	3002182	1597.4	N/A	N/A	1300	1359	11615	3906.77	2837.8	8.50825
426	U426	Unknown	1984161	190011	1380.12	N/A	N/A	1300	1287	2140	1526.28	212.237	8.50825
427	U427	Unknown	1700924	6540.67	1303.37	N/A	N/A	1300	1249	1397	1308.4	26.9302	8.50825
428	U428	Unknown	1685114	34114	1270	N/A	N/A	1300	1218	1437	1296.24	46.4899	8.50825
429	U429	Unknown	1814287	165404	1268.37	N/A	N/A	1300	1209	1897	1395.61	164.892	8.50825
430	U430	Unknown	1739701	40534.3	1307.05	N/A	N/A	1300	1194	1702	1338.23	118.834	8.50825
431	U431	Unknown	2196656	449764	1343.76	N/A	N/A	1300	1232	2640	1689.74	384.616	8.50825
432	U432	Unknown	1995490	123057	1440.33	N/A	N/A	1300	1321	2046	1534.99	186.693	8.50825
433	U433	Unknown	2220793	271568	1499.4	N/A	N/A	1300	1399	2511	1708.3	262.105	8.50825
434	U434	Unknown	2087636	229194	1429.57	N/A	N/A	1300	1344	2310	1605.87	241.517	8.50825
435	U435	Unknown	2079335	216110	1433.25	N/A	N/A	1300	1345	2334	1599.49	242.359	8.50825
436	U436	Unknown	1964278	182678	1370.46	N/A	N/A	1300	1311	2046	1510.98	194.593	8.50825
437	U437	Unknown	2028336	208303	1400.03	N/A	N/A	1300	1330	2141	1560.26	209.883	8.50825
438	U438	Unknown	1764809	18459	1343.35	N/A	N/A	1300	1294	1480	1357.55	33.4366	8.50825
439	U439	Unknown	1821770	117395	1311.06	N/A	N/A	1300	1267	1695	1401.36	104.092	8.50825
440	U440	Unknown	1826279	157579	1283.62	N/A	N/A	1300	1218	1864	1404.83	143.779	8.50825
441	U441	Unknown	1813242	145975	1282.51	N/A	N/A	1300	1212	1833	1394.8	153.209	8.50825
442	U442	Unknown	1992263	243905	1344.89	N/A	N/A	1300	1204	2335	1532.51	310.404	8.50825
443	U443	Unknown	2140070	390987	1345.45	N/A	N/A	1300	1216	2660	1646.21	365.791	8.50825
444	U444	Unknown	2534203	718561	1396.65	N/A	N/A	1300	1279	3658	1949.39	623.35	8.50825
445	U445	Unknown	2164254	199054	1511.69	N/A	N/A	1300	1420	2242	1664.81	201.162	8.50825
446	U446	Unknown	2457284	554926	1463.35	N/A	N/A	1300	1391	3151	1890.22	503.329	8.50825
447	U447	Unknown	2286447	271855	1549.69	N/A	N/A	1300	1384	2734	1758.81	360.462	8.50825
448	U448	Unknown	3391050	1.46943e+06	1478.17	N/A	N/A	1300	1350	6108	2608.5	1337.34	8.50825
449	U449	Unknown	3486346	1.52916e+06	1505.53	N/A	N/A	1300	1367	6679	2681.8	1399.09	8.50825
450	U450	Unknown	2451394	431119	1554.06	N/A	N/A	1300	1307	3252	1885.69	482.453	8.50825
451	U451	Unknown	3313338	1.10585e+06	1698.06	N/A	N/A	1300	1309	5689	2548.72	1286.18	8.50825
452	U452	Unknown	1734210	5293.33	1329.94	N/A	N/A	1300	1224	1609	1334.01	65.6752	8.50825
453	U453	Unknown	1936439	186831	1345.85	N/A	N/A	1300	1226	2054	1489.57	217.232	8.50825
454	U454	Unknown	3897919	1.74386e+06	1656.97	N/A	N/A	1300	1240	7106	2998.4	1696.87	8.50825
455	U455	Unknown	2459608	697725	1355.29	N/A	N/A	1300	1251	3519	1892.01	609.489	8.50825
456	U456	Unknown	1759004	83429	1288.9	N/A	N/A	1300	1189	1676	1353.08	118.496	8.50825
457	U457	Unknown	2387161	-218381	2004.26	N/A	N/A	1300	1458	3125	1836.28	305.506	8.50825
458	U458	Unknown	2344137	391062	1502.37	N/A	N/A	1300	1419	2720	1803.18	372.208	8.50825
459	U459	Unknown	2860098	894056	1512.34	N/A	N/A	1300	1394	4551	2200.08	888.293	8.50825
460	U460	Unknown	2189461	-1103564	2533.1	N/A	N/A	1300	1316	6369	1684.2	590.992	8.50825
461	U461	Unknown	2171539	237972	1487.36	N/A	N/A	1300	1349	2523	1670.41	307.171	8.50825
462	U462	Unknown	3358023	1304848	1579.37	N/A	N/A	1300	1395	6102	2583.09	1257.6	8.50825
463	U463	Unknown	2331925	99016.7	1717.62	N/A	N/A	1300	1373	2705	1793.79	325.122	8.50825
464	U464	Unknown	1936542	154142	1371.08	N/A	N/A	1300	1252	1930	1489.65	164.591	8.50825
465	U465	Unknown	1879577	68593.7	1393.06	N/A	N/A	1300	1272	1746	1445.83	108.143	8.50825
466	U466	Unknown	1986164	-216278	1694.19	N/A	N/A	1300	1296	2968	1527.82	207.254	8.50825
467	U467	Unknown	2034852	-363115	1844.59	N/A	N/A	1300	1263	3158	1565.27	314.58	8.50825
468	U468	Unknown	1592247	-74311.3	1281.97	N/A	N/A	1300	1149	1692	1224.81	59.3422	8.50825
469	U469	Unknown	19604730	16668455	2258.67	N/A	N/A	1300	1626	52863	15080.6	15133.2	8.50825
470	U470	Unknown	2098764	-212586	1777.96	N/A	N/A	1300	1415	4138	1614.43	282.108	8.50825
471	U471	Unknown	2142833	-51750.3	1688.14	N/A	N/A	1300	1401	3132	1648.33	240.168	8.50825
472	U472	Unknown	11841806	8.22892e+06	2779.14	N/A	N/A	1300	1481	32037	9109.08	8848.3	8.50825
473	U473	Unknown	2213207	326640	1451.21	N/A	N/A	1300	1369	2770	1702.47	346.667	8.50825
474	U474	Unknown	2077636	200144	1444.22	N/A	N/A	1300	1322	2296	1598.18	249.211	8.50825
475	U475	Unknown	2115620	220253	1457.97	N/A	N/A	1300	1354	2280	1627.4	230.177	8.50825
476	U476	Unknown	2095248	234990	1430.97	N/A	N/A	1300	1334	2273	1611.73	216.466	8.50825
477	U477	Unknown	2609198	705656	1464.26	N/A	N/A	1300	1363	3569	2007.08	579.179	8.50825
478	U478	Unknown	2105530	261972	1418.12	N/A	N/A	1300	1294	2354	1619.64	267.682	8.50825
479	U479	Unknown	6847466	4.27075e+06	1982.09	N/A	N/A	1300	1547	15240	5267.28	3629.28	8.50825
480	U480	Unknown	1745414	-216169	1508.91	N/A	N/A	1300	1166	3039	1342.63	267.901	8.50825
