# Supplementary material for: Circadian disruption in lung fibroblasts enhances NF‐κB activity to exacerbate neutrophil recruitment
Source: FASEB J. 2023 Jan 9;37(2):e22753. doi: 10.1096/fj.202201456R (PMC10107448; doi:10.1096/fj.202201456R)
Supplement: Supplementary file 2 — Dataset S2 [file FSB2-37-0-s003.csv]

logo	geneSet	motif	NES	AUC	TF_highConf	TF_lowConf	nEnrGenes	rankAtMax	enrichedGenes
<img src="http://motifcollections.aertslab.org/v9/logos/tfdimers__MD00137.png" height="52" alt="tfdimers__MD00137"></img>	geneSetName	tfdimers__MD00137	8.19	0.997	Churc1 (inferredBy_Orthology).		1	4	Cxcl5
<img src="http://motifcollections.aertslab.org/v9/logos/homer__GGAAATTCCC_NFkB-p65-Rel.png" height="52" alt="homer__GGAAATTCCC_NFkB-p65-Rel"></img>	geneSetName	homer__GGAAATTCCC_NFkB-p65-Rel	8.17	0.995	Rela (directAnnotation).	Nfkb1; Nfkb2; Pold2; Rel (inferredBy_MotifSimilarity). Bcl3 (inferredBy_MotifSimilarity_n_Orthology).	1	484	Cxcl5
<img src="http://motifcollections.aertslab.org/v9/logos/transfac_public__M00088.png" height="52" alt="transfac_public__M00088"></img>	geneSetName	transfac_public__M00088	8.15	0.993	Ikzf1 (directAnnotation).		1	484	Cxcl5
<img src="http://motifcollections.aertslab.org/v9/logos/cisbp__M4491.png" height="52" alt="cisbp__M4491"></img>	geneSetName	cisbp__M4491	8.14	0.992	Rela (inferredBy_Orthology).	Nfkb1; Nfkb2; Pold2; Rel; Relb (inferredBy_MotifSimilarity). Bcl3; Hivep1 (inferredBy_MotifSimilarity_n_Orthology).	1	484	Cxcl5
<img src="http://motifcollections.aertslab.org/v9/logos/swissregulon__sacCer__LYS14.png" height="52" alt="swissregulon__sacCer__LYS14"></img>	geneSetName	swissregulon__sacCer__LYS14	8.14	0.992			1	484	Cxcl5
<img src="http://motifcollections.aertslab.org/v9/logos/cisbp__M3452.png" height="52" alt="cisbp__M3452"></img>	geneSetName	cisbp__M3452	8.14	0.992	Ikzf1 (inferredBy_Orthology).		1	484	Cxcl5
<img src="http://motifcollections.aertslab.org/v9/logos/taipale__NFKB2_DBD_NGGGGAWTCCCCN.png" height="52" alt="taipale__NFKB2_DBD_NGGGGAWTCCCCN"></img>	geneSetName	taipale__NFKB2_DBD_NGGGGAWTCCCCN	8.14	0.991	Nfkb2 (inferredBy_Orthology).	Nfkb1 (inferredBy_MotifSimilarity). Hivep1; Hivep2; Hivep3; Rel; Rela; Relb; Zfp831 (inferredBy_MotifSimilarity_n_Orthology).	1	484	Cxcl5
<img src="http://motifcollections.aertslab.org/v9/logos/factorbook__NFKB1.png" height="52" alt="factorbook__NFKB1"></img>	geneSetName	factorbook__NFKB1	8.14	0.991	Bcl3; Nfkb1 (inferredBy_Orthology).	Nfkb2; Pold2; Rel; Rela; Relb (inferredBy_MotifSimilarity). Hivep1 (inferredBy_MotifSimilarity_n_Orthology).	1	484	Cxcl5
<img src="http://motifcollections.aertslab.org/v9/logos/transfac_pro__M07884.png" height="52" alt="transfac_pro__M07884"></img>	geneSetName	transfac_pro__M07884	8.13	0.99	Rel; Rela; Relb (inferredBy_Orthology).	Nfkb1 (inferredBy_MotifSimilarity).	1	484	Cxcl5
<img src="http://motifcollections.aertslab.org/v9/logos/cisbp__M4499.png" height="52" alt="cisbp__M4499"></img>	geneSetName	cisbp__M4499	8.12	0.989	Rela (inferredBy_Orthology).	Nfkb1; Rel; Relb (inferredBy_MotifSimilarity). Bcl3; Hivep1 (inferredBy_MotifSimilarity_n_Orthology).	1	484	Cxcl5
<img src="http://motifcollections.aertslab.org/v9/logos/cisbp__M3625.png" height="52" alt="cisbp__M3625"></img>	geneSetName	cisbp__M3625	8.12	0.989	Nfkb1 (inferredBy_Orthology).	Nfkb2; Pold2; Rel; Rela (inferredBy_MotifSimilarity).	1	484	Cxcl5
<img src="http://motifcollections.aertslab.org/v9/logos/cisbp__M5669.png" height="52" alt="cisbp__M5669"></img>	geneSetName	cisbp__M5669	8.11	0.987	Nfkb2 (inferredBy_Orthology).	Nfkb1 (inferredBy_MotifSimilarity). Hivep1; Hivep2; Hivep3; Rel; Rela; Relb; Zfp831 (inferredBy_MotifSimilarity_n_Orthology).	1	484	Cxcl5
<img src="http://motifcollections.aertslab.org/v9/logos/neph__UW.Motif.0562.png" height="52" alt="neph__UW.Motif.0562"></img>	geneSetName	neph__UW.Motif.0562	8.1	0.986			1	484	Cxcl5
<img src="http://motifcollections.aertslab.org/v9/logos/bergman__dl-A.png" height="52" alt="bergman__dl-A"></img>	geneSetName	bergman__dl-A	8.09	0.985	Rel; Rela; Relb (inferredBy_Orthology).		1	484	Cxcl5
<img src="http://motifcollections.aertslab.org/v9/logos/transfac_pro__M00774.png" height="52" alt="transfac_pro__M00774"></img>	geneSetName	transfac_pro__M00774	8.09	0.985	Nfkb1; Nfkb2; Pold2; Rel; Rela (directAnnotation).	Relb (inferredBy_MotifSimilarity). Bcl3 (inferredBy_MotifSimilarity_n_Orthology).	1	484	Cxcl5
<img src="http://motifcollections.aertslab.org/v9/logos/transfac_pro__M04706.png" height="52" alt="transfac_pro__M04706"></img>	geneSetName	transfac_pro__M04706	8.08	0.984	Rela (inferredBy_Orthology).	Nfkb1; Rel (inferredBy_MotifSimilarity). Bcl3 (inferredBy_MotifSimilarity_n_Orthology).	1	484	Cxcl5
<img src="http://motifcollections.aertslab.org/v9/logos/transfac_public__M00054.png" height="52" alt="transfac_public__M00054"></img>	geneSetName	transfac_public__M00054	8.08	0.984	Rel; Rela (directAnnotation). Nfkb1 (inferredBy_Orthology).	Nfkb2; Pold2; Relb (inferredBy_MotifSimilarity). Bcl3; Hivep1; Hivep2; Hivep3; Zfp831 (inferredBy_MotifSimilarity_n_Orthology).	1	484	Cxcl5
<img src="http://motifcollections.aertslab.org/v9/logos/predrem__nrMotif1798.png" height="52" alt="predrem__nrMotif1798"></img>	geneSetName	predrem__nrMotif1798	8.08	0.984			1	484	Cxcl5
<img src="http://motifcollections.aertslab.org/v9/logos/transfac_public__M00194.png" height="52" alt="transfac_public__M00194"></img>	geneSetName	transfac_public__M00194	8.06	0.982	Nfkb1; Pold2; Rel (directAnnotation).	Nfkb2; Rela (inferredBy_MotifSimilarity).	1	484	Cxcl5
<img src="http://motifcollections.aertslab.org/v9/logos/cisbp__M1930.png" height="52" alt="cisbp__M1930"></img>	geneSetName	cisbp__M1930	8.06	0.982	Rela (inferredBy_Orthology).	Nfkb1; Nfkb2; Pold2; Rel; Relb (inferredBy_MotifSimilarity). Bcl3 (inferredBy_MotifSimilarity_n_Orthology).	1	484	Cxcl5
<img src="http://motifcollections.aertslab.org/v9/logos/predrem__nrMotif1607.png" height="52" alt="predrem__nrMotif1607"></img>	geneSetName	predrem__nrMotif1607	8.06	0.982			1	484	Cxcl5
<img src="http://motifcollections.aertslab.org/v9/logos/neph__UW.Motif.0142.png" height="52" alt="neph__UW.Motif.0142"></img>	geneSetName	neph__UW.Motif.0142	8.05	0.981			1	484	Cxcl5
<img src="http://motifcollections.aertslab.org/v9/logos/cisbp__M4444.png" height="52" alt="cisbp__M4444"></img>	geneSetName	cisbp__M4444	8.05	0.98	Rela (inferredBy_Orthology).	Nfkb1; Nfkb2; Pold2; Rel; Relb (inferredBy_MotifSimilarity). Bcl3; Hivep1 (inferredBy_MotifSimilarity_n_Orthology).	1	484	Cxcl5
<img src="http://motifcollections.aertslab.org/v9/logos/transfac_public__M00043.png" height="52" alt="transfac_public__M00043"></img>	geneSetName	transfac_public__M00043	8.05	0.98	Rel; Rela; Relb (inferredBy_Orthology).		1	484	Cxcl5
<img src="http://motifcollections.aertslab.org/v9/logos/cisbp__M3623.png" height="52" alt="cisbp__M3623"></img>	geneSetName	cisbp__M3623	8.05	0.98	Rela (inferredBy_Orthology).	Nfkb1; Nfkb2; Pold2; Rel; Relb (inferredBy_MotifSimilarity). Bcl3 (inferredBy_MotifSimilarity_n_Orthology).	1	484	Cxcl5
<img src="http://motifcollections.aertslab.org/v9/logos/cisbp__M4494.png" height="52" alt="cisbp__M4494"></img>	geneSetName	cisbp__M4494	8.05	0.98	Rela (inferredBy_Orthology).	Nfkb1; Nfkb2; Pold2; Rel; Relb (inferredBy_MotifSimilarity). Bcl3; Hivep1 (inferredBy_MotifSimilarity_n_Orthology).	1	484	Cxcl5
<img src="http://motifcollections.aertslab.org/v9/logos/transfac_pro__M07885.png" height="52" alt="transfac_pro__M07885"></img>	geneSetName	transfac_pro__M07885	8.04	0.979	Rel; Rela; Relb (inferredBy_Orthology).	Nfkb1 (inferredBy_MotifSimilarity_n_Orthology).	1	484	Cxcl5
<img src="http://motifcollections.aertslab.org/v9/logos/cisbp__M3624.png" height="52" alt="cisbp__M3624"></img>	geneSetName	cisbp__M3624	8.04	0.979	Nfkb1 (inferredBy_Orthology).	Nfkb2; Pold2; Rel; Rela; Relb (inferredBy_MotifSimilarity).	1	484	Cxcl5
<img src="http://motifcollections.aertslab.org/v9/logos/swissregulon__hs__NFKB1_REL_RELA.p2.png" height="52" alt="swissregulon__hs__NFKB1_REL_RELA.p2"></img>	geneSetName	swissregulon__hs__NFKB1_REL_RELA.p2	8.02	0.977	Nfkb1; Rel; Rela (inferredBy_Orthology).	Nfkb2; Relb (inferredBy_MotifSimilarity). Bcl3 (inferredBy_MotifSimilarity_n_Orthology).	1	484	Cxcl5
<img src="http://motifcollections.aertslab.org/v9/logos/tfdimers__MD00449.png" height="52" alt="tfdimers__MD00449"></img>	geneSetName	tfdimers__MD00449	8.02	0.977	Rel; Yy1 (inferredBy_Orthology).		1	484	Cxcl5
<img src="http://motifcollections.aertslab.org/v9/logos/hocomoco__TF65_MOUSE.H10MO.S.png" height="52" alt="hocomoco__TF65_MOUSE.H10MO.S"></img>	geneSetName	hocomoco__TF65_MOUSE.H10MO.S	8.02	0.977			1	484	Cxcl5
<img src="http://motifcollections.aertslab.org/v9/logos/jaspar__MA0107.1.png" height="52" alt="jaspar__MA0107.1"></img>	geneSetName	jaspar__MA0107.1	8.02	0.977	Rela (inferredBy_Orthology).	Nfkb1; Nfkb2; Pold2; Rel; Relb (inferredBy_MotifSimilarity). Bcl3 (inferredBy_MotifSimilarity_n_Orthology).	1	484	Cxcl5
<img src="http://motifcollections.aertslab.org/v9/logos/transfac_pro__M07883.png" height="52" alt="transfac_pro__M07883"></img>	geneSetName	transfac_pro__M07883	8.02	0.977	Rel; Rela; Relb (inferredBy_Orthology).		1	484	Cxcl5
<img src="http://motifcollections.aertslab.org/v9/logos/jaspar__MA0325.1.png" height="52" alt="jaspar__MA0325.1"></img>	geneSetName	jaspar__MA0325.1	8.02	0.976			1	484	Cxcl5
<img src="http://motifcollections.aertslab.org/v9/logos/transfac_pro__M01239.png" height="52" alt="transfac_pro__M01239"></img>	geneSetName	transfac_pro__M01239	8.02	0.976	Rela; Relb (inferredBy_Orthology).	Rel (inferredBy_MotifSimilarity). Bcl3; Nfkb1 (inferredBy_MotifSimilarity_n_Orthology).	1	484	Cxcl5
<img src="http://motifcollections.aertslab.org/v9/logos/transfac_pro__M01946.png" height="52" alt="transfac_pro__M01946"></img>	geneSetName	transfac_pro__M01946	8.02	0.976			1	484	Cxcl5
<img src="http://motifcollections.aertslab.org/v9/logos/homer__AGGGGATTTCCC_NFkB-p65.png" height="52" alt="homer__AGGGGATTTCCC_NFkB-p65"></img>	geneSetName	homer__AGGGGATTTCCC_NFkB-p65	8.02	0.976	Rela (inferredBy_Orthology).	Nfkb1; Nfkb2; Rel; Relb (inferredBy_MotifSimilarity). Bcl3; Hivep1; Hivep2; Hivep3; Zfp831 (inferredBy_MotifSimilarity_n_Orthology).	1	484	Cxcl5
<img src="http://motifcollections.aertslab.org/v9/logos/transfac_pro__M03545.png" height="52" alt="transfac_pro__M03545"></img>	geneSetName	transfac_pro__M03545	8.01	0.976	Rel (directAnnotation).	Nfkb1; Nfkb2; Pold2; Rela; Relb (inferredBy_MotifSimilarity). Bcl3 (inferredBy_MotifSimilarity_n_Orthology).	1	484	Cxcl5
<img src="http://motifcollections.aertslab.org/v9/logos/cisbp__M4496.png" height="52" alt="cisbp__M4496"></img>	geneSetName	cisbp__M4496	8.01	0.976	Rela (inferredBy_Orthology).	Nfkb1; Rel; Relb (inferredBy_MotifSimilarity). Bcl3 (inferredBy_MotifSimilarity_n_Orthology).	1	484	Cxcl5
<img src="http://motifcollections.aertslab.org/v9/logos/transfac_public__M00052.png" height="52" alt="transfac_public__M00052"></img>	geneSetName	transfac_public__M00052	8	0.975	Rela (directAnnotation).	Nfkb1; Nfkb2; Pold2; Rel; Relb (inferredBy_MotifSimilarity). Bcl3 (inferredBy_MotifSimilarity_n_Orthology).	1	484	Cxcl5
<img src="http://motifcollections.aertslab.org/v9/logos/cisbp__M4485.png" height="52" alt="cisbp__M4485"></img>	geneSetName	cisbp__M4485	8	0.975	Rela (inferredBy_Orthology).	Nfkb1; Nfkb2; Pold2; Rel; Relb (inferredBy_MotifSimilarity). Bcl3; Hivep1 (inferredBy_MotifSimilarity_n_Orthology).	1	484	Cxcl5
<img src="http://motifcollections.aertslab.org/v9/logos/cisbp__M6511.png" height="52" alt="cisbp__M6511"></img>	geneSetName	cisbp__M6511	8	0.975	Rela (inferredBy_Orthology).	Nfkb1; Nfkb2; Pold2; Rel; Relb (inferredBy_MotifSimilarity). Bcl3; Hivep1 (inferredBy_MotifSimilarity_n_Orthology).	1	484	Cxcl5
<img src="http://motifcollections.aertslab.org/v9/logos/hocomoco__TF65_HUMAN.H10MO.A.png" height="52" alt="hocomoco__TF65_HUMAN.H10MO.A"></img>	geneSetName	hocomoco__TF65_HUMAN.H10MO.A	8	0.975			1	484	Cxcl5
<img src="http://motifcollections.aertslab.org/v9/logos/transfac_public__M00208.png" height="52" alt="transfac_public__M00208"></img>	geneSetName	transfac_public__M00208	7.99	0.974	Rel (directAnnotation). Nfkb1 (inferredBy_Orthology).	Nfkb2; Pold2; Rela; Relb (inferredBy_MotifSimilarity).	1	484	Cxcl5
<img src="http://motifcollections.aertslab.org/v9/logos/cisbp__M4468.png" height="52" alt="cisbp__M4468"></img>	geneSetName	cisbp__M4468	7.99	0.974	Rela (inferredBy_Orthology).	Nfkb1; Rel; Relb (inferredBy_MotifSimilarity). Bcl3; Hivep1 (inferredBy_MotifSimilarity_n_Orthology).	1	484	Cxcl5
<img src="http://motifcollections.aertslab.org/v9/logos/hocomoco__NFKB1_HUMAN.H10MO.B.png" height="52" alt="hocomoco__NFKB1_HUMAN.H10MO.B"></img>	geneSetName	hocomoco__NFKB1_HUMAN.H10MO.B	7.98	0.973			1	484	Cxcl5
<img src="http://motifcollections.aertslab.org/v9/logos/cisbp__M4497.png" height="52" alt="cisbp__M4497"></img>	geneSetName	cisbp__M4497	7.98	0.973	Rela (inferredBy_Orthology).	Nfkb1; Nfkb2; Pold2; Rel; Relb (inferredBy_MotifSimilarity). Bcl3; Hivep1 (inferredBy_MotifSimilarity_n_Orthology).	1	484	Cxcl5
<img src="http://motifcollections.aertslab.org/v9/logos/cisbp__M1928.png" height="52" alt="cisbp__M1928"></img>	geneSetName	cisbp__M1928	7.98	0.972	Nfkb1 (inferredBy_Orthology).	Nfkb2; Pold2; Rel; Rela; Relb (inferredBy_MotifSimilarity). Bcl3; Hivep1 (inferredBy_MotifSimilarity_n_Orthology).	1	484	Cxcl5
<img src="http://motifcollections.aertslab.org/v9/logos/predrem__nrMotif370.png" height="52" alt="predrem__nrMotif370"></img>	geneSetName	predrem__nrMotif370	7.98	0.972			1	484	Cxcl5
<img src="http://motifcollections.aertslab.org/v9/logos/cisbp__M6137.png" height="52" alt="cisbp__M6137"></img>	geneSetName	cisbp__M6137	7.98	0.972	Rela (directAnnotation).	Nfkb1; Nfkb2; Pold2; Rel; Relb (inferredBy_MotifSimilarity). Bcl3 (inferredBy_MotifSimilarity_n_Orthology).	1	484	Cxcl5
<img src="http://motifcollections.aertslab.org/v9/logos/transfac_pro__M07221.png" height="52" alt="transfac_pro__M07221"></img>	geneSetName	transfac_pro__M07221	7.98	0.972	Nfkb1 (inferredBy_Orthology).	Nfkb2; Pold2; Rel; Rela; Relb (inferredBy_MotifSimilarity). Bcl3; Hivep1 (inferredBy_MotifSimilarity_n_Orthology).	1	484	Cxcl5
<img src="http://motifcollections.aertslab.org/v9/logos/cisbp__M6369.png" height="52" alt="cisbp__M6369"></img>	geneSetName	cisbp__M6369	7.97	0.971	Nfkb1 (inferredBy_Orthology).	Nfkb2; Pold2; Rel; Rela; Relb (inferredBy_MotifSimilarity). Bcl3; Hivep1 (inferredBy_MotifSimilarity_n_Orthology).	1	484	Cxcl5
<img src="http://motifcollections.aertslab.org/v9/logos/cisbp__M4495.png" height="52" alt="cisbp__M4495"></img>	geneSetName	cisbp__M4495	7.97	0.971	Rela (inferredBy_Orthology).	Nfkb1; Nfkb2; Rel; Relb (inferredBy_MotifSimilarity). Bcl3; Hivep1 (inferredBy_MotifSimilarity_n_Orthology).	1	484	Cxcl5
<img src="http://motifcollections.aertslab.org/v9/logos/cisbp__M4498.png" height="52" alt="cisbp__M4498"></img>	geneSetName	cisbp__M4498	7.97	0.971	Rela (inferredBy_Orthology).	Nfkb1; Rel; Relb (inferredBy_MotifSimilarity). Bcl3 (inferredBy_MotifSimilarity_n_Orthology).	1	484	Cxcl5
<img src="http://motifcollections.aertslab.org/v9/logos/cisbp__M6370.png" height="52" alt="cisbp__M6370"></img>	geneSetName	cisbp__M6370	7.96	0.97	Nfkb2 (inferredBy_Orthology).		1	484	Cxcl5
<img src="http://motifcollections.aertslab.org/v9/logos/transfac_pro__M04927.png" height="52" alt="transfac_pro__M04927"></img>	geneSetName	transfac_pro__M04927	7.96	0.97	Foxa1 (inferredBy_Orthology).		1	484	Cxcl5
<img src="http://motifcollections.aertslab.org/v9/logos/scertf__zhu.LYS14.png" height="52" alt="scertf__zhu.LYS14"></img>	geneSetName	scertf__zhu.LYS14	7.95	0.969			1	484	Cxcl5
<img src="http://motifcollections.aertslab.org/v9/logos/flyfactorsurvey__dl_NBT_FBgn0000462.png" height="52" alt="flyfactorsurvey__dl_NBT_FBgn0000462"></img>	geneSetName	flyfactorsurvey__dl_NBT_FBgn0000462	7.94	0.967	Rel; Rela; Relb (inferredBy_Orthology).		1	484	Cxcl5
<img src="http://motifcollections.aertslab.org/v9/logos/stark__GGGGAMWWCCM.png" height="52" alt="stark__GGGGAMWWCCM"></img>	geneSetName	stark__GGGGAMWWCCM	7.93	0.966	Hivep1; Hivep2; Hivep3; Zfp831 (inferredBy_Orthology).		1	484	Cxcl5
<img src="http://motifcollections.aertslab.org/v9/logos/taipale__NFKB1_DBD_NGGGGAWTCCCCN_repr.png" height="52" alt="taipale__NFKB1_DBD_NGGGGAWTCCCCN_repr"></img>	geneSetName	taipale__NFKB1_DBD_NGGGGAWTCCCCN_repr	7.92	0.966	Nfkb1 (inferredBy_Orthology).	Nfkb2; Rel; Rela; Relb (inferredBy_MotifSimilarity_n_Orthology).	1	484	Cxcl5
<img src="http://motifcollections.aertslab.org/v9/logos/tfdimers__MD00503.png" height="52" alt="tfdimers__MD00503"></img>	geneSetName	tfdimers__MD00503	7.92	0.966	Ebf1; Mzf1 (inferredBy_Orthology).		1	484	Cxcl5
<img src="http://motifcollections.aertslab.org/v9/logos/transfac_pro__M05791.png" height="52" alt="transfac_pro__M05791"></img>	geneSetName	transfac_pro__M05791	7.92	0.966			1	484	Cxcl5
<img src="http://motifcollections.aertslab.org/v9/logos/neph__UW.Motif.0052.png" height="52" alt="neph__UW.Motif.0052"></img>	geneSetName	neph__UW.Motif.0052	7.92	0.965			1	484	Cxcl5
<img src="http://motifcollections.aertslab.org/v9/logos/cisbp__M6448.png" height="52" alt="cisbp__M6448"></img>	geneSetName	cisbp__M6448	7.92	0.965	Relb (inferredBy_Orthology).	Nfkb1; Nfkb2; Pold2; Rel; Rela (inferredBy_MotifSimilarity). Bcl3; Rab18 (inferredBy_MotifSimilarity_n_Orthology).	1	484	Cxcl5
<img src="http://motifcollections.aertslab.org/v9/logos/cisbp__M3091.png" height="52" alt="cisbp__M3091"></img>	geneSetName	cisbp__M3091	7.91	0.964	Rel (inferredBy_Orthology).	Nfkb1; Rela; Relb (inferredBy_MotifSimilarity). Bcl3 (inferredBy_MotifSimilarity_n_Orthology).	1	484	Cxcl5
<img src="http://motifcollections.aertslab.org/v9/logos/transfac_pro__M01002.png" height="52" alt="transfac_pro__M01002"></img>	geneSetName	transfac_pro__M01002	7.9	0.963	Deaf1 (directAnnotation).		1	484	Cxcl5
<img src="http://motifcollections.aertslab.org/v9/logos/tfdimers__MD00021.png" height="52" alt="tfdimers__MD00021"></img>	geneSetName	tfdimers__MD00021	7.9	0.963	Nfatc3; Zbtb7a (inferredBy_Orthology).		1	484	Cxcl5
<img src="http://motifcollections.aertslab.org/v9/logos/tfdimers__MD00441.png" height="52" alt="tfdimers__MD00441"></img>	geneSetName	tfdimers__MD00441	7.9	0.963	Nfkb1; Ovol2; Rela (inferredBy_Orthology).		1	484	Cxcl5
<img src="http://motifcollections.aertslab.org/v9/logos/hocomoco__RELB_HUMAN.H10MO.C.png" height="52" alt="hocomoco__RELB_HUMAN.H10MO.C"></img>	geneSetName	hocomoco__RELB_HUMAN.H10MO.C	7.89	0.962			1	484	Cxcl5
<img src="http://motifcollections.aertslab.org/v9/logos/taipale_tf_pairs__TEAD4_DLX3_RCATTCCNNNYMATTA_CAP.png" height="52" alt="taipale_tf_pairs__TEAD4_DLX3_RCATTCCNNNYMATTA_CAP"></img>	geneSetName	taipale_tf_pairs__TEAD4_DLX3_RCATTCCNNNYMATTA_CAP	7.89	0.962	Dlx3; Tead4 (inferredBy_Orthology).		1	484	Cxcl5
<img src="http://motifcollections.aertslab.org/v9/logos/cisbp__M1924.png" height="52" alt="cisbp__M1924"></img>	geneSetName	cisbp__M1924	7.89	0.962	Rel (inferredBy_Orthology).	Nfkb1; Rela; Relb (inferredBy_MotifSimilarity). Bcl3 (inferredBy_MotifSimilarity_n_Orthology).	1	484	Cxcl5
<img src="http://motifcollections.aertslab.org/v9/logos/transfac_pro__M06842.png" height="52" alt="transfac_pro__M06842"></img>	geneSetName	transfac_pro__M06842	7.87	0.959	Sall3 (directAnnotation).	Sall1 (inferredBy_MotifSimilarity).	1	484	Cxcl5
<img src="http://motifcollections.aertslab.org/v9/logos/predrem__nrMotif74.png" height="52" alt="predrem__nrMotif74"></img>	geneSetName	predrem__nrMotif74	7.86	0.958			1	484	Cxcl5
<img src="http://motifcollections.aertslab.org/v9/logos/transfac_public__M00053.png" height="52" alt="transfac_public__M00053"></img>	geneSetName	transfac_public__M00053	7.86	0.957	Rel (directAnnotation).	Nfkb1; Rela; Relb (inferredBy_MotifSimilarity). Bcl3 (inferredBy_MotifSimilarity_n_Orthology).	1	484	Cxcl5
<img src="http://motifcollections.aertslab.org/v9/logos/jaspar__MA0101.1.png" height="52" alt="jaspar__MA0101.1"></img>	geneSetName	jaspar__MA0101.1	7.83	0.955	Rel (inferredBy_Orthology).	Nfkb1; Rela; Relb (inferredBy_MotifSimilarity). Bcl3 (inferredBy_MotifSimilarity_n_Orthology).	1	484	Cxcl5
<img src="http://motifcollections.aertslab.org/v9/logos/taipale_tf_pairs__TEAD4_DLX3_RCATTCCNNNYAATTA_CAP.png" height="52" alt="taipale_tf_pairs__TEAD4_DLX3_RCATTCCNNNYAATTA_CAP"></img>	geneSetName	taipale_tf_pairs__TEAD4_DLX3_RCATTCCNNNYAATTA_CAP	7.83	0.955	Dlx3; Tead4 (inferredBy_Orthology).		1	484	Cxcl5
<img src="http://motifcollections.aertslab.org/v9/logos/transfac_pro__M03557.png" height="52" alt="transfac_pro__M03557"></img>	geneSetName	transfac_pro__M03557	7.82	0.954	Nfkb1; Pold2 (directAnnotation).	Nfkb2; Rel; Rela (inferredBy_MotifSimilarity).	1	484	Cxcl5
<img src="http://motifcollections.aertslab.org/v9/logos/transfac_pro__M03563.png" height="52" alt="transfac_pro__M03563"></img>	geneSetName	transfac_pro__M03563	7.82	0.954	Rela (directAnnotation).	Nfkb1; Nfkb2; Pold2; Rel; Relb (inferredBy_MotifSimilarity). Bcl3 (inferredBy_MotifSimilarity_n_Orthology).	1	484	Cxcl5
<img src="http://motifcollections.aertslab.org/v9/logos/neph__UW.Motif.0148.png" height="52" alt="neph__UW.Motif.0148"></img>	geneSetName	neph__UW.Motif.0148	7.81	0.952			1	484	Cxcl5
<img src="http://motifcollections.aertslab.org/v9/logos/transfac_pro__M01810.png" height="52" alt="transfac_pro__M01810"></img>	geneSetName	transfac_pro__M01810	7.81	0.952	Tead1; Tead2; Tead3; Tead4 (inferredBy_Orthology).		1	484	Cxcl5
<img src="http://motifcollections.aertslab.org/v9/logos/homer__GGGGGAATCCCC_NFkB-p50_p52.png" height="52" alt="homer__GGGGGAATCCCC_NFkB-p50_p52"></img>	geneSetName	homer__GGGGGAATCCCC_NFkB-p50_p52	7.81	0.952	Nfkb1 (inferredBy_Orthology).	Nfkb2; Rel; Rela; Relb (inferredBy_MotifSimilarity_n_Orthology).	1	484	Cxcl5
<img src="http://motifcollections.aertslab.org/v9/logos/transfac_pro__M01223.png" height="52" alt="transfac_pro__M01223"></img>	geneSetName	transfac_pro__M01223	7.79	0.95	Pold2 (directAnnotation). Nfkb1 (inferredBy_Orthology).	Rel; Rela (inferredBy_MotifSimilarity). Hivep1; Hivep2; Hivep3; Zfp831 (inferredBy_MotifSimilarity_n_Orthology).	1	484	Cxcl5
<img src="http://motifcollections.aertslab.org/v9/logos/hocomoco__REL_HUMAN.H10MO.C.png" height="52" alt="hocomoco__REL_HUMAN.H10MO.C"></img>	geneSetName	hocomoco__REL_HUMAN.H10MO.C	7.79	0.95			1	484	Cxcl5
<img src="http://motifcollections.aertslab.org/v9/logos/yetfasco__YDR034C_865.png" height="52" alt="yetfasco__YDR034C_865"></img>	geneSetName	yetfasco__YDR034C_865	7.78	0.948			1	484	Cxcl5
<img src="http://motifcollections.aertslab.org/v9/logos/cisbp__M6449.png" height="52" alt="cisbp__M6449"></img>	geneSetName	cisbp__M6449	7.78	0.948	Rel (inferredBy_Orthology).	Nfkb1; Nfkb2; Rela; Relb (inferredBy_MotifSimilarity). Bcl3; Hivep1 (inferredBy_MotifSimilarity_n_Orthology).	1	484	Cxcl5
<img src="http://motifcollections.aertslab.org/v9/logos/predrem__nrMotif2058.png" height="52" alt="predrem__nrMotif2058"></img>	geneSetName	predrem__nrMotif2058	7.76	0.947			1	484	Cxcl5
<img src="http://motifcollections.aertslab.org/v9/logos/predrem__nrMotif479.png" height="52" alt="predrem__nrMotif479"></img>	geneSetName	predrem__nrMotif479	7.76	0.946			1	484	Cxcl5
<img src="http://motifcollections.aertslab.org/v9/logos/transfac_pro__M01576.png" height="52" alt="transfac_pro__M01576"></img>	geneSetName	transfac_pro__M01576	7.75	0.945			1	484	Cxcl5
<img src="http://motifcollections.aertslab.org/v9/logos/hocomoco__NFKB2_HUMAN.H10MO.D.png" height="52" alt="hocomoco__NFKB2_HUMAN.H10MO.D"></img>	geneSetName	hocomoco__NFKB2_HUMAN.H10MO.D	7.75	0.945			1	484	Cxcl5
<img src="http://motifcollections.aertslab.org/v9/logos/transfac_pro__M01052.png" height="52" alt="transfac_pro__M01052"></img>	geneSetName	transfac_pro__M01052	7.73	0.943			1	484	Cxcl5
<img src="http://motifcollections.aertslab.org/v9/logos/idmmpmm__dl.png" height="52" alt="idmmpmm__dl"></img>	geneSetName	idmmpmm__dl	7.73	0.942	Rel; Rela; Relb (inferredBy_Orthology).	Nfkb1 (inferredBy_MotifSimilarity_n_Orthology).	1	484	Cxcl5
<img src="http://motifcollections.aertslab.org/v9/logos/cisbp__M3622.png" height="52" alt="cisbp__M3622"></img>	geneSetName	cisbp__M3622	7.72	0.941	Nfkb1 (inferredBy_Orthology).	Nfkb2 (inferredBy_MotifSimilarity_n_Orthology).	1	484	Cxcl5
<img src="http://motifcollections.aertslab.org/v9/logos/neph__UW.Motif.0420.png" height="52" alt="neph__UW.Motif.0420"></img>	geneSetName	neph__UW.Motif.0420	7.71	0.94			1	484	Cxcl5
<img src="http://motifcollections.aertslab.org/v9/logos/flyfactorsurvey__shn-F1-2_SANGER_5_FBgn0003396.png" height="52" alt="flyfactorsurvey__shn-F1-2_SANGER_5_FBgn0003396"></img>	geneSetName	flyfactorsurvey__shn-F1-2_SANGER_5_FBgn0003396	7.7	0.939	Hivep1; Hivep2; Hivep3; Zfp831 (inferredBy_Orthology).	Nfkb2 (inferredBy_MotifSimilarity_n_Orthology).	1	484	Cxcl5
<img src="http://motifcollections.aertslab.org/v9/logos/tfdimers__MD00295.png" height="52" alt="tfdimers__MD00295"></img>	geneSetName	tfdimers__MD00295	7.7	0.938	Ebf1; Stat6 (inferredBy_Orthology).		1	484	Cxcl5
<img src="http://motifcollections.aertslab.org/v9/logos/transfac_public__M00051.png" height="52" alt="transfac_public__M00051"></img>	geneSetName	transfac_public__M00051	7.69	0.937	Nfkb1 (inferredBy_Orthology).	Nfkb2 (inferredBy_MotifSimilarity_n_Orthology).	1	484	Cxcl5
<img src="http://motifcollections.aertslab.org/v9/logos/transfac_pro__M03882.png" height="52" alt="transfac_pro__M03882"></img>	geneSetName	transfac_pro__M03882	7.67	0.936	Relb (directAnnotation).		1	484	Cxcl5
<img src="http://motifcollections.aertslab.org/v9/logos/predrem__nrMotif681.png" height="52" alt="predrem__nrMotif681"></img>	geneSetName	predrem__nrMotif681	7.66	0.934			1	484	Cxcl5
<img src="http://motifcollections.aertslab.org/v9/logos/cisbp__M5189.png" height="52" alt="cisbp__M5189"></img>	geneSetName	cisbp__M5189	7.66	0.934	Hivep1; Hivep2; Hivep3; Zfp831 (inferredBy_Orthology).	Nfkb2 (inferredBy_MotifSimilarity_n_Orthology).	1	484	Cxcl5
<img src="http://motifcollections.aertslab.org/v9/logos/transfac_pro__M04816.png" height="52" alt="transfac_pro__M04816"></img>	geneSetName	transfac_pro__M04816	7.65	0.933	Bcl3 (inferredBy_Orthology).	Nfkb1; Nfkb2; Rel; Rela (inferredBy_MotifSimilarity).	1	484	Cxcl5
<img src="http://motifcollections.aertslab.org/v9/logos/transfac_pro__M08891.png" height="52" alt="transfac_pro__M08891"></img>	geneSetName	transfac_pro__M08891	7.65	0.933	Rela (directAnnotation). Nfkb1 (inferredBy_Orthology).	Nfkb2; Pold2; Rel (inferredBy_MotifSimilarity).	1	484	Cxcl5
<img src="http://motifcollections.aertslab.org/v9/logos/flyfactorsurvey__shn-F1-2_SOLEXA_FBgn0003396.png" height="52" alt="flyfactorsurvey__shn-F1-2_SOLEXA_FBgn0003396"></img>	geneSetName	flyfactorsurvey__shn-F1-2_SOLEXA_FBgn0003396	7.64	0.932	Hivep1; Hivep2; Hivep3; Zfp831 (inferredBy_Orthology).		1	484	Cxcl5
<img src="http://motifcollections.aertslab.org/v9/logos/elemento__GAGGAGC.png" height="52" alt="elemento__GAGGAGC"></img>	geneSetName	elemento__GAGGAGC	7.63	0.931			1	484	Cxcl5
<img src="http://motifcollections.aertslab.org/v9/logos/tfdimers__MD00334.png" height="52" alt="tfdimers__MD00334"></img>	geneSetName	tfdimers__MD00334	7.63	0.93	Stat1; Usf2 (inferredBy_Orthology).		1	484	Cxcl5
<img src="http://motifcollections.aertslab.org/v9/logos/transfac_pro__M06729.png" height="52" alt="transfac_pro__M06729"></img>	geneSetName	transfac_pro__M06729	7.61	0.928	Zfp282 (inferredBy_Orthology).		1	484	Cxcl5
<img src="http://motifcollections.aertslab.org/v9/logos/transfac_pro__M06968.png" height="52" alt="transfac_pro__M06968"></img>	geneSetName	transfac_pro__M06968	7.6	0.927	Zfp467 (directAnnotation).		1	484	Cxcl5
<img src="http://motifcollections.aertslab.org/v9/logos/neph__UW.Motif.0527.png" height="52" alt="neph__UW.Motif.0527"></img>	geneSetName	neph__UW.Motif.0527	7.6	0.927			1	484	Cxcl5
<img src="http://motifcollections.aertslab.org/v9/logos/cisbp__M5668.png" height="52" alt="cisbp__M5668"></img>	geneSetName	cisbp__M5668	7.59	0.926	Nfkb1 (inferredBy_Orthology).	Nfkb2; Rel; Rela; Relb (inferredBy_MotifSimilarity_n_Orthology).	1	484	Cxcl5
<img src="http://motifcollections.aertslab.org/v9/logos/transfac_pro__M06389.png" height="52" alt="transfac_pro__M06389"></img>	geneSetName	transfac_pro__M06389	7.58	0.925			1	484	Cxcl5
<img src="http://motifcollections.aertslab.org/v9/logos/tfdimers__MD00035.png" height="52" alt="tfdimers__MD00035"></img>	geneSetName	tfdimers__MD00035	7.53	0.918	Mzf1; Stat6 (inferredBy_Orthology).		1	484	Cxcl5
<img src="http://motifcollections.aertslab.org/v9/logos/predrem__nrMotif2242.png" height="52" alt="predrem__nrMotif2242"></img>	geneSetName	predrem__nrMotif2242	7.51	0.917			1	484	Cxcl5
<img src="http://motifcollections.aertslab.org/v9/logos/predrem__nrMotif2620.png" height="52" alt="predrem__nrMotif2620"></img>	geneSetName	predrem__nrMotif2620	7.51	0.916			1	484	Cxcl5
<img src="http://motifcollections.aertslab.org/v9/logos/predrem__nrMotif1605.png" height="52" alt="predrem__nrMotif1605"></img>	geneSetName	predrem__nrMotif1605	7.51	0.916			1	484	Cxcl5
<img src="http://motifcollections.aertslab.org/v9/logos/scertf__foat.DIG1.png" height="52" alt="scertf__foat.DIG1"></img>	geneSetName	scertf__foat.DIG1	7.5	0.915		Tead1; Tead2; Tead3; Tead4 (inferredBy_MotifSimilarity_n_Orthology).	1	484	Cxcl5
<img src="http://motifcollections.aertslab.org/v9/logos/tfdimers__MD00267.png" height="52" alt="tfdimers__MD00267"></img>	geneSetName	tfdimers__MD00267	7.5	0.915	E2f1; Mzf1 (inferredBy_Orthology).		1	484	Cxcl5
<img src="http://motifcollections.aertslab.org/v9/logos/bergman__shn-ZFP1.png" height="52" alt="bergman__shn-ZFP1"></img>	geneSetName	bergman__shn-ZFP1	7.5	0.915	Hivep1; Hivep2; Hivep3; Zfp831 (inferredBy_Orthology).		1	484	Cxcl5
<img src="http://motifcollections.aertslab.org/v9/logos/predrem__nrMotif1256.png" height="52" alt="predrem__nrMotif1256"></img>	geneSetName	predrem__nrMotif1256	7.46	0.91			1	484	Cxcl5
<img src="http://motifcollections.aertslab.org/v9/logos/transfac_pro__M06877.png" height="52" alt="transfac_pro__M06877"></img>	geneSetName	transfac_pro__M06877	7.46	0.91			1	484	Cxcl5
<img src="http://motifcollections.aertslab.org/v9/logos/predrem__nrMotif247.png" height="52" alt="predrem__nrMotif247"></img>	geneSetName	predrem__nrMotif247	7.44	0.908			1	484	Cxcl5
<img src="http://motifcollections.aertslab.org/v9/logos/hocomoco__NFAC1_HUMAN.H10MO.S.png" height="52" alt="hocomoco__NFAC1_HUMAN.H10MO.S"></img>	geneSetName	hocomoco__NFAC1_HUMAN.H10MO.S	7.44	0.908			1	484	Cxcl5
<img src="http://motifcollections.aertslab.org/v9/logos/bergman__shn-ZFP2.png" height="52" alt="bergman__shn-ZFP2"></img>	geneSetName	bergman__shn-ZFP2	7.43	0.907	Hivep1; Hivep2; Hivep3; Zfp831 (inferredBy_Orthology).	Pold2; Rel; Rela (inferredBy_MotifSimilarity). Nfkb1 (inferredBy_MotifSimilarity_n_Orthology).	1	484	Cxcl5
<img src="http://motifcollections.aertslab.org/v9/logos/transfac_pro__M01224.png" height="52" alt="transfac_pro__M01224"></img>	geneSetName	transfac_pro__M01224	7.43	0.907	Nfkb1; Rela (inferredBy_Orthology).		1	484	Cxcl5
<img src="http://motifcollections.aertslab.org/v9/logos/transfac_public__M00457.png" height="52" alt="transfac_public__M00457"></img>	geneSetName	transfac_public__M00457	7.42	0.906	Stat5a (directAnnotation).	Stat5b (inferredBy_MotifSimilarity). Stat1; Stat2; Stat3; Stat4; Stat6 (inferredBy_MotifSimilarity_n_Orthology).	1	484	Cxcl5
<img src="http://motifcollections.aertslab.org/v9/logos/cisbp__M1778.png" height="52" alt="cisbp__M1778"></img>	geneSetName	cisbp__M1778	7.41	0.905			1	484	Cxcl5
<img src="http://motifcollections.aertslab.org/v9/logos/cisbp__M6544.png" height="52" alt="cisbp__M6544"></img>	geneSetName	cisbp__M6544	7.41	0.904	Hivep1 (inferredBy_Orthology).	Nfkb1 (inferredBy_MotifSimilarity). Bcl3; Rela (inferredBy_MotifSimilarity_n_Orthology).	1	484	Cxcl5
<img src="http://motifcollections.aertslab.org/v9/logos/tfdimers__MD00542.png" height="52" alt="tfdimers__MD00542"></img>	geneSetName	tfdimers__MD00542	7.39	0.902	E2f1; Ebf1 (inferredBy_Orthology).		1	484	Cxcl5
<img src="http://motifcollections.aertslab.org/v9/logos/transfac_pro__M06280.png" height="52" alt="transfac_pro__M06280"></img>	geneSetName	transfac_pro__M06280	7.37	0.899	Zfp69 (inferredBy_Orthology).		1	484	Cxcl5
<img src="http://motifcollections.aertslab.org/v9/logos/hocomoco__TF65_MOUSE.H10MO.C.png" height="52" alt="hocomoco__TF65_MOUSE.H10MO.C"></img>	geneSetName	hocomoco__TF65_MOUSE.H10MO.C	7.36	0.898			1	484	Cxcl5
<img src="http://motifcollections.aertslab.org/v9/logos/flyfactorsurvey__Rel_SANGER_5_FBgn0014018.png" height="52" alt="flyfactorsurvey__Rel_SANGER_5_FBgn0014018"></img>	geneSetName	flyfactorsurvey__Rel_SANGER_5_FBgn0014018	7.34	0.896	Nfkb1; Nfkb2 (inferredBy_Orthology).		1	484	Cxcl5
<img src="http://motifcollections.aertslab.org/v9/logos/neph__UW.Motif.0369.png" height="52" alt="neph__UW.Motif.0369"></img>	geneSetName	neph__UW.Motif.0369	7.33	0.895			1	484	Cxcl5
<img src="http://motifcollections.aertslab.org/v9/logos/predrem__nrMotif610.png" height="52" alt="predrem__nrMotif610"></img>	geneSetName	predrem__nrMotif610	7.33	0.895			1	484	Cxcl5
<img src="http://motifcollections.aertslab.org/v9/logos/jaspar__MA0023.1.png" height="52" alt="jaspar__MA0023.1"></img>	geneSetName	jaspar__MA0023.1	7.31	0.893	Rel; Rela; Relb (inferredBy_Orthology).		1	484	Cxcl5
<img src="http://motifcollections.aertslab.org/v9/logos/cisbp__M6361.png" height="52" alt="cisbp__M6361"></img>	geneSetName	cisbp__M6361	7.31	0.892	Nfatc1 (inferredBy_Orthology).		1	484	Cxcl5
<img src="http://motifcollections.aertslab.org/v9/logos/cisbp__M1325.png" height="52" alt="cisbp__M1325"></img>	geneSetName	cisbp__M1325	7.31	0.892			1	484	Cxcl5
<img src="http://motifcollections.aertslab.org/v9/logos/taipale_tf_pairs__PITX1_HOXA3_TAATKRNNNNGGATTA_CAP.png" height="52" alt="taipale_tf_pairs__PITX1_HOXA3_TAATKRNNNNGGATTA_CAP"></img>	geneSetName	taipale_tf_pairs__PITX1_HOXA3_TAATKRNNNNGGATTA_CAP	7.3	0.891	Hoxa3; Pitx1 (inferredBy_Orthology).		1	484	Cxcl5
<img src="http://motifcollections.aertslab.org/v9/logos/bergman__dl-B.png" height="52" alt="bergman__dl-B"></img>	geneSetName	bergman__dl-B	7.29	0.89	Rel; Rela; Relb (inferredBy_Orthology).	Nfkb1 (inferredBy_MotifSimilarity_n_Orthology).	1	484	Cxcl5
<img src="http://motifcollections.aertslab.org/v9/logos/neph__UW.Motif.0411.png" height="52" alt="neph__UW.Motif.0411"></img>	geneSetName	neph__UW.Motif.0411	7.28	0.888		Stat1; Stat4 (inferredBy_MotifSimilarity). Stat3 (inferredBy_MotifSimilarity_n_Orthology).	1	484	Cxcl5
<img src="http://motifcollections.aertslab.org/v9/logos/predrem__nrMotif1447.png" height="52" alt="predrem__nrMotif1447"></img>	geneSetName	predrem__nrMotif1447	7.27	0.888			1	484	Cxcl5
<img src="http://motifcollections.aertslab.org/v9/logos/transfac_public__M00459.png" height="52" alt="transfac_public__M00459"></img>	geneSetName	transfac_public__M00459	7.27	0.888	Stat5b (directAnnotation).	Stat5a (inferredBy_MotifSimilarity). Stat1 (inferredBy_MotifSimilarity_n_Orthology).	1	484	Cxcl5
<img src="http://motifcollections.aertslab.org/v9/logos/taipale_tf_pairs__TEAD4_DLX2_RCATTCYNNNCAATTA_CAP.png" height="52" alt="taipale_tf_pairs__TEAD4_DLX2_RCATTCYNNNCAATTA_CAP"></img>	geneSetName	taipale_tf_pairs__TEAD4_DLX2_RCATTCYNNNCAATTA_CAP	7.26	0.887	Dlx2; Tead4 (inferredBy_Orthology).		1	484	Cxcl5
<img src="http://motifcollections.aertslab.org/v9/logos/transfac_pro__M02739.png" height="52" alt="transfac_pro__M02739"></img>	geneSetName	transfac_pro__M02739	7.26	0.887	Bbx (directAnnotation).		1	484	Cxcl5
<img src="http://motifcollections.aertslab.org/v9/logos/stark__GGGGAWTCCCY.png" height="52" alt="stark__GGGGAWTCCCY"></img>	geneSetName	stark__GGGGAWTCCCY	7.25	0.886		Nfkb1; Nfkb2; Rel; Rela; Relb (inferredBy_MotifSimilarity_n_Orthology).	1	484	Cxcl5
<img src="http://motifcollections.aertslab.org/v9/logos/transfac_pro__M06138.png" height="52" alt="transfac_pro__M06138"></img>	geneSetName	transfac_pro__M06138	7.24	0.884	Zfp612 (inferredBy_Orthology).		1	484	Cxcl5
<img src="http://motifcollections.aertslab.org/v9/logos/predrem__nrMotif1898.png" height="52" alt="predrem__nrMotif1898"></img>	geneSetName	predrem__nrMotif1898	7.24	0.884			1	484	Cxcl5
<img src="http://motifcollections.aertslab.org/v9/logos/transfac_pro__M03788.png" height="52" alt="transfac_pro__M03788"></img>	geneSetName	transfac_pro__M03788	7.23	0.883	Nr1i3 (directAnnotation). Rxra (inferredBy_Orthology).		1	484	Cxcl5
<img src="http://motifcollections.aertslab.org/v9/logos/neph__UW.Motif.0110.png" height="52" alt="neph__UW.Motif.0110"></img>	geneSetName	neph__UW.Motif.0110	7.22	0.882			1	484	Cxcl5
<img src="http://motifcollections.aertslab.org/v9/logos/predrem__nrMotif1534.png" height="52" alt="predrem__nrMotif1534"></img>	geneSetName	predrem__nrMotif1534	7.22	0.881			1	484	Cxcl5
<img src="http://motifcollections.aertslab.org/v9/logos/stark__TTCCSGGAA.png" height="52" alt="stark__TTCCSGGAA"></img>	geneSetName	stark__TTCCSGGAA	7.21	0.88	Stat1; Stat2; Stat3; Stat4; Stat5a; Stat5b; Stat6 (inferredBy_Orthology).		1	484	Cxcl5
<img src="http://motifcollections.aertslab.org/v9/logos/hocomoco__ZEP1_HUMAN.H10MO.D.png" height="52" alt="hocomoco__ZEP1_HUMAN.H10MO.D"></img>	geneSetName	hocomoco__ZEP1_HUMAN.H10MO.D	7.19	0.878			1	484	Cxcl5
<img src="http://motifcollections.aertslab.org/v9/logos/tfdimers__MD00354.png" height="52" alt="tfdimers__MD00354"></img>	geneSetName	tfdimers__MD00354	7.18	0.877	Mzf1; Pura (inferredBy_Orthology).		1	484	Cxcl5
<img src="http://motifcollections.aertslab.org/v9/logos/scertf__spivak.TEC1.png" height="52" alt="scertf__spivak.TEC1"></img>	geneSetName	scertf__spivak.TEC1	7.16	0.875	Tead1; Tead2; Tead3; Tead4 (inferredBy_Orthology).		1	484	Cxcl5
<img src="http://motifcollections.aertslab.org/v9/logos/flyfactorsurvey__dl_FlyReg_FBgn0000462.png" height="52" alt="flyfactorsurvey__dl_FlyReg_FBgn0000462"></img>	geneSetName	flyfactorsurvey__dl_FlyReg_FBgn0000462	7.16	0.875	Rel; Rela; Relb (inferredBy_Orthology).		1	484	Cxcl5
<img src="http://motifcollections.aertslab.org/v9/logos/predrem__nrMotif219.png" height="52" alt="predrem__nrMotif219"></img>	geneSetName	predrem__nrMotif219	7.14	0.872			1	484	Cxcl5
<img src="http://motifcollections.aertslab.org/v9/logos/elemento__AGCTCCTC.png" height="52" alt="elemento__AGCTCCTC"></img>	geneSetName	elemento__AGCTCCTC	7.12	0.869			1	484	Cxcl5
<img src="http://motifcollections.aertslab.org/v9/logos/predrem__nrMotif289.png" height="52" alt="predrem__nrMotif289"></img>	geneSetName	predrem__nrMotif289	7.09	0.867			1	484	Cxcl5
<img src="http://motifcollections.aertslab.org/v9/logos/predrem__nrMotif2311.png" height="52" alt="predrem__nrMotif2311"></img>	geneSetName	predrem__nrMotif2311	7.06	0.862			1	484	Cxcl5
<img src="http://motifcollections.aertslab.org/v9/logos/cisbp__M3990.png" height="52" alt="cisbp__M3990"></img>	geneSetName	cisbp__M3990	7.03	0.859	Stat5b (inferredBy_Orthology).	Stat5a (inferredBy_MotifSimilarity). Stat1 (inferredBy_MotifSimilarity_n_Orthology).	1	484	Cxcl5
<img src="http://motifcollections.aertslab.org/v9/logos/cisbp__M3450.png" height="52" alt="cisbp__M3450"></img>	geneSetName	cisbp__M3450	6.99	0.854	Ikzf1 (inferredBy_Orthology).		1	484	Cxcl5
<img src="http://motifcollections.aertslab.org/v9/logos/neph__UW.Motif.0606.png" height="52" alt="neph__UW.Motif.0606"></img>	geneSetName	neph__UW.Motif.0606	6.94	0.849			1	484	Cxcl5
<img src="http://motifcollections.aertslab.org/v9/logos/cisbp__M1973.png" height="52" alt="cisbp__M1973"></img>	geneSetName	cisbp__M1973	6.93	0.848	Nr2e3 (directAnnotation).		1	484	Cxcl5
<img src="http://motifcollections.aertslab.org/v9/logos/transfac_pro__M06812.png" height="52" alt="transfac_pro__M06812"></img>	geneSetName	transfac_pro__M06812	6.93	0.847	Zfp57 (inferredBy_Orthology).		1	484	Cxcl5
<img src="http://motifcollections.aertslab.org/v9/logos/transfac_pro__M05467.png" height="52" alt="transfac_pro__M05467"></img>	geneSetName	transfac_pro__M05467	6.93	0.847	Sall1 (inferredBy_Orthology).	Sall3 (inferredBy_MotifSimilarity).	1	484	Cxcl5
<img src="http://motifcollections.aertslab.org/v9/logos/transfac_pro__M03810.png" height="52" alt="transfac_pro__M03810"></img>	geneSetName	transfac_pro__M03810	6.93	0.847	Nr1i2; Rxra (directAnnotation). Rxrb (inferredBy_Orthology).	Nr1i3; Rarg (inferredBy_MotifSimilarity). Rara; Vdr (inferredBy_MotifSimilarity_n_Orthology).	1	484	Cxcl5
<img src="http://motifcollections.aertslab.org/v9/logos/cisbp__M6545.png" height="52" alt="cisbp__M6545"></img>	geneSetName	cisbp__M6545	6.91	0.845	Hivep2 (inferredBy_Orthology).		1	484	Cxcl5
<img src="http://motifcollections.aertslab.org/v9/logos/transfac_pro__M06843.png" height="52" alt="transfac_pro__M06843"></img>	geneSetName	transfac_pro__M06843	6.91	0.845	Sall1 (directAnnotation).	Sall3 (inferredBy_MotifSimilarity).	1	484	Cxcl5
<img src="http://motifcollections.aertslab.org/v9/logos/cisbp__M3985.png" height="52" alt="cisbp__M3985"></img>	geneSetName	cisbp__M3985	6.9	0.843	Stat5a (inferredBy_Orthology).	Stat5b (inferredBy_MotifSimilarity). Stat1; Stat2; Stat3; Stat4; Stat6 (inferredBy_MotifSimilarity_n_Orthology).	1	484	Cxcl5
<img src="http://motifcollections.aertslab.org/v9/logos/cisbp__M5879.png" height="52" alt="cisbp__M5879"></img>	geneSetName	cisbp__M5879	6.9	0.843	Tbx1 (inferredBy_Orthology).	Eomes; Tbr1 (inferredBy_MotifSimilarity).	1	484	Cxcl5
<img src="http://motifcollections.aertslab.org/v9/logos/transfac_pro__M05617.png" height="52" alt="transfac_pro__M05617"></img>	geneSetName	transfac_pro__M05617	6.89	0.842			1	484	Cxcl5
<img src="http://motifcollections.aertslab.org/v9/logos/transfac_public__M00224.png" height="52" alt="transfac_public__M00224"></img>	geneSetName	transfac_public__M00224	6.87	0.84	Stat1 (directAnnotation).	Stat3; Stat4 (inferredBy_MotifSimilarity). Stat2; Stat5a; Stat5b; Stat6 (inferredBy_MotifSimilarity_n_Orthology).	1	484	Cxcl5
<img src="http://motifcollections.aertslab.org/v9/logos/cisbp__M3966.png" height="52" alt="cisbp__M3966"></img>	geneSetName	cisbp__M3966	6.87	0.84	Stat1 (inferredBy_Orthology).	Stat3; Stat4 (inferredBy_MotifSimilarity). Stat2; Stat5a; Stat5b; Stat6 (inferredBy_MotifSimilarity_n_Orthology).	1	484	Cxcl5
<img src="http://motifcollections.aertslab.org/v9/logos/tiffin__TIFDMEM0000046.png" height="52" alt="tiffin__TIFDMEM0000046"></img>	geneSetName	tiffin__TIFDMEM0000046	6.86	0.839			1	484	Cxcl5
<img src="http://motifcollections.aertslab.org/v9/logos/flyfactorsurvey__peb-F1-3_SOLEXA_FBgn0003053.png" height="52" alt="flyfactorsurvey__peb-F1-3_SOLEXA_FBgn0003053"></img>	geneSetName	flyfactorsurvey__peb-F1-3_SOLEXA_FBgn0003053	6.85	0.838	Rreb1; Zfp821 (inferredBy_Orthology).		1	484	Cxcl5
<img src="http://motifcollections.aertslab.org/v9/logos/transfac_pro__M06908.png" height="52" alt="transfac_pro__M06908"></img>	geneSetName	transfac_pro__M06908	6.85	0.838			1	484	Cxcl5
<img src="http://motifcollections.aertslab.org/v9/logos/transfac_pro__M06625.png" height="52" alt="transfac_pro__M06625"></img>	geneSetName	transfac_pro__M06625	6.8	0.831	Zfp287 (directAnnotation).		1	484	Cxcl5
<img src="http://motifcollections.aertslab.org/v9/logos/cisbp__M4478.png" height="52" alt="cisbp__M4478"></img>	geneSetName	cisbp__M4478	6.78	0.83	Stat3 (inferredBy_Orthology).	Il21; Stat1; Stat2; Stat4; Stat5a; Stat5b; Stat6 (inferredBy_MotifSimilarity).	1	484	Cxcl5
<img src="http://motifcollections.aertslab.org/v9/logos/predrem__nrMotif763.png" height="52" alt="predrem__nrMotif763"></img>	geneSetName	predrem__nrMotif763	6.78	0.83			1	484	Cxcl5
<img src="http://motifcollections.aertslab.org/v9/logos/tfdimers__MD00067.png" height="52" alt="tfdimers__MD00067"></img>	geneSetName	tfdimers__MD00067	6.78	0.83	Ikzf2; Zbtb7a (inferredBy_Orthology).		1	484	Cxcl5
<img src="http://motifcollections.aertslab.org/v9/logos/tfdimers__MD00192.png" height="52" alt="tfdimers__MD00192"></img>	geneSetName	tfdimers__MD00192	6.77	0.829	Churc1 (inferredBy_Orthology).		1	484	Cxcl5
<img src="http://motifcollections.aertslab.org/v9/logos/cisbp__M1665.png" height="52" alt="cisbp__M1665"></img>	geneSetName	cisbp__M1665	6.77	0.828	Tead1; Tead2; Tead3; Tead4 (inferredBy_Orthology).		1	484	Cxcl5
<img src="http://motifcollections.aertslab.org/v9/logos/taipale_tf_pairs__TEAD4_DLX2_NRCATTCNNNNYAATTN_CAP_repr.png" height="52" alt="taipale_tf_pairs__TEAD4_DLX2_NRCATTCNNNNYAATTN_CAP_repr"></img>	geneSetName	taipale_tf_pairs__TEAD4_DLX2_NRCATTCNNNNYAATTN_CAP_repr	6.77	0.828	Dlx2; Tead4 (inferredBy_Orthology).		1	484	Cxcl5
<img src="http://motifcollections.aertslab.org/v9/logos/transfac_pro__M01003.png" height="52" alt="transfac_pro__M01003"></img>	geneSetName	transfac_pro__M01003	6.77	0.828	Ikzf2 (directAnnotation).		1	484	Cxcl5
<img src="http://motifcollections.aertslab.org/v9/logos/predrem__nrMotif628.png" height="52" alt="predrem__nrMotif628"></img>	geneSetName	predrem__nrMotif628	6.75	0.826			1	484	Cxcl5
<img src="http://motifcollections.aertslab.org/v9/logos/transfac_pro__M06921.png" height="52" alt="transfac_pro__M06921"></img>	geneSetName	transfac_pro__M06921	6.74	0.825	Plag1 (directAnnotation).		1	484	Cxcl5
<img src="http://motifcollections.aertslab.org/v9/logos/transfac_pro__M05988.png" height="52" alt="transfac_pro__M05988"></img>	geneSetName	transfac_pro__M05988	6.71	0.821			1	484	Cxcl5
<img src="http://motifcollections.aertslab.org/v9/logos/transfac_pro__M04063.png" height="52" alt="transfac_pro__M04063"></img>	geneSetName	transfac_pro__M04063	6.71	0.82	Pax4 (inferredBy_Orthology).		1	484	Cxcl5
<img src="http://motifcollections.aertslab.org/v9/logos/transfac_public__M00086.png" height="52" alt="transfac_public__M00086"></img>	geneSetName	transfac_public__M00086	6.7	0.82	Ikzf1 (directAnnotation).		1	484	Cxcl5
<img src="http://motifcollections.aertslab.org/v9/logos/homer__CCWGGAATGY_TEAD4.png" height="52" alt="homer__CCWGGAATGY_TEAD4"></img>	geneSetName	homer__CCWGGAATGY_TEAD4	6.7	0.82	Tead4 (directAnnotation).	Tead2 (inferredBy_MotifSimilarity). Tead1; Tead3 (inferredBy_MotifSimilarity_n_Orthology).	1	484	Cxcl5
<img src="http://motifcollections.aertslab.org/v9/logos/cisbp__M2443.png" height="52" alt="cisbp__M2443"></img>	geneSetName	cisbp__M2443	6.7	0.82	Hsf1; Hsf2; Hsf3; Hsf4 (inferredBy_Orthology).	Hoxb2; Hsf5 (inferredBy_MotifSimilarity_n_Orthology).	1	484	Cxcl5
<img src="http://motifcollections.aertslab.org/v9/logos/tfdimers__MD00143.png" height="52" alt="tfdimers__MD00143"></img>	geneSetName	tfdimers__MD00143	6.7	0.82	Ikzf1; Mzf1 (inferredBy_Orthology).		1	484	Cxcl5
<img src="http://motifcollections.aertslab.org/v9/logos/jaspar__MA0164.1.png" height="52" alt="jaspar__MA0164.1"></img>	geneSetName	jaspar__MA0164.1	6.69	0.819	Nr2e3 (directAnnotation).		1	484	Cxcl5
<img src="http://motifcollections.aertslab.org/v9/logos/predrem__nrMotif1275.png" height="52" alt="predrem__nrMotif1275"></img>	geneSetName	predrem__nrMotif1275	6.67	0.816			1	484	Cxcl5
<img src="http://motifcollections.aertslab.org/v9/logos/hocomoco__ZEP2_HUMAN.H10MO.D.png" height="52" alt="hocomoco__ZEP2_HUMAN.H10MO.D"></img>	geneSetName	hocomoco__ZEP2_HUMAN.H10MO.D	6.66	0.815			1	484	Cxcl5
<img src="http://motifcollections.aertslab.org/v9/logos/tfdimers__MD00194.png" height="52" alt="tfdimers__MD00194"></img>	geneSetName	tfdimers__MD00194	6.65	0.813	Nfatc3; Zeb1 (inferredBy_Orthology).		1	484	Cxcl5
<img src="http://motifcollections.aertslab.org/v9/logos/transfac_pro__M06360.png" height="52" alt="transfac_pro__M06360"></img>	geneSetName	transfac_pro__M06360	6.63	0.811	Zfp595; Zfp708 (inferredBy_Orthology).		1	484	Cxcl5
<img src="http://motifcollections.aertslab.org/v9/logos/homer__TAATCCCN_Pitx1.png" height="52" alt="homer__TAATCCCN_Pitx1"></img>	geneSetName	homer__TAATCCCN_Pitx1	6.61	0.81			1	484	Cxcl5
<img src="http://motifcollections.aertslab.org/v9/logos/transfac_pro__M06048.png" height="52" alt="transfac_pro__M06048"></img>	geneSetName	transfac_pro__M06048	6.61	0.81	Zfp729a; Zfp729b (inferredBy_Orthology).		1	484	Cxcl5
<img src="http://motifcollections.aertslab.org/v9/logos/hocomoco__STA5A_MOUSE.H10MO.A.png" height="52" alt="hocomoco__STA5A_MOUSE.H10MO.A"></img>	geneSetName	hocomoco__STA5A_MOUSE.H10MO.A	6.61	0.809			1	484	Cxcl5
<img src="http://motifcollections.aertslab.org/v9/logos/hocomoco__STAT1_HUMAN.H10MO.S.png" height="52" alt="hocomoco__STAT1_HUMAN.H10MO.S"></img>	geneSetName	hocomoco__STAT1_HUMAN.H10MO.S	6.61	0.809			1	484	Cxcl5
<img src="http://motifcollections.aertslab.org/v9/logos/predrem__nrMotif486.png" height="52" alt="predrem__nrMotif486"></img>	geneSetName	predrem__nrMotif486	6.6	0.808			1	484	Cxcl5
<img src="http://motifcollections.aertslab.org/v9/logos/predrem__nrMotif743.png" height="52" alt="predrem__nrMotif743"></img>	geneSetName	predrem__nrMotif743	6.6	0.808			1	484	Cxcl5
<img src="http://motifcollections.aertslab.org/v9/logos/transfac_public__M00169.png" height="52" alt="transfac_public__M00169"></img>	geneSetName	transfac_public__M00169	6.58	0.806	Hsf1; Hsf2; Hsf3; Hsf4 (inferredBy_Orthology).	Hoxb2; Hsf5 (inferredBy_MotifSimilarity_n_Orthology).	1	484	Cxcl5
<img src="http://motifcollections.aertslab.org/v9/logos/transfac_pro__M06824.png" height="52" alt="transfac_pro__M06824"></img>	geneSetName	transfac_pro__M06824	6.58	0.806	Insm2 (inferredBy_Orthology).		1	484	Cxcl5
<img src="http://motifcollections.aertslab.org/v9/logos/hdpi__FOXP4.png" height="52" alt="hdpi__FOXP4"></img>	geneSetName	hdpi__FOXP4	6.57	0.804	Foxp4 (inferredBy_Orthology).		1	484	Cxcl5
<img src="http://motifcollections.aertslab.org/v9/logos/transfac_pro__M05121.png" height="52" alt="transfac_pro__M05121"></img>	geneSetName	transfac_pro__M05121	6.55	0.801			1	484	Cxcl5
<img src="http://motifcollections.aertslab.org/v9/logos/transfac_public__M00225.png" height="52" alt="transfac_public__M00225"></img>	geneSetName	transfac_public__M00225	6.54	0.801	Stat3 (directAnnotation).	Stat1; Stat4 (inferredBy_MotifSimilarity). Stat2; Stat5a; Stat5b; Stat6 (inferredBy_MotifSimilarity_n_Orthology).	1	484	Cxcl5
<img src="http://motifcollections.aertslab.org/v9/logos/predrem__nrMotif1820.png" height="52" alt="predrem__nrMotif1820"></img>	geneSetName	predrem__nrMotif1820	6.53	0.8			1	484	Cxcl5
<img src="http://motifcollections.aertslab.org/v9/logos/cisbp__M3974.png" height="52" alt="cisbp__M3974"></img>	geneSetName	cisbp__M3974	6.52	0.799	Stat3 (inferredBy_Orthology).	Stat1; Stat4 (inferredBy_MotifSimilarity). Stat2; Stat5a; Stat5b; Stat6 (inferredBy_MotifSimilarity_n_Orthology).	1	484	Cxcl5
<img src="http://motifcollections.aertslab.org/v9/logos/transfac_pro__M04814.png" height="52" alt="transfac_pro__M04814"></img>	geneSetName	transfac_pro__M04814	6.51	0.797	Rela (inferredBy_Orthology).		1	484	Cxcl5
<img src="http://motifcollections.aertslab.org/v9/logos/neph__UW.Motif.0355.png" height="52" alt="neph__UW.Motif.0355"></img>	geneSetName	neph__UW.Motif.0355	6.49	0.794			1	484	Cxcl5
<img src="http://motifcollections.aertslab.org/v9/logos/transfac_pro__M00965.png" height="52" alt="transfac_pro__M00965"></img>	geneSetName	transfac_pro__M00965	6.48	0.793	Nr1h2; Nr1h3; Nr1i2; Nr1i3; Nr2f1; Nr2f2; Rara; Rarb; Rarg; Rxra; Rxrb (directAnnotation).	Nr1h4 (inferredBy_MotifSimilarity).	1	484	Cxcl5
<img src="http://motifcollections.aertslab.org/v9/logos/cisbp__M6493.png" height="52" alt="cisbp__M6493"></img>	geneSetName	cisbp__M6493	6.48	0.793	Stat1 (inferredBy_Orthology).	Il21; Stat2; Stat3; Stat4; Stat5a; Stat5b; Stat6 (inferredBy_MotifSimilarity).	1	484	Cxcl5
<img src="http://motifcollections.aertslab.org/v9/logos/taipale__TBX1_DBD_YTCACACCTNNAGGTGTGAR_repr.png" height="52" alt="taipale__TBX1_DBD_YTCACACCTNNAGGTGTGAR_repr"></img>	geneSetName	taipale__TBX1_DBD_YTCACACCTNNAGGTGTGAR_repr	6.46	0.791	Tbx1 (inferredBy_Orthology).	Eomes; Tbr1 (inferredBy_MotifSimilarity). Tbx6 (inferredBy_MotifSimilarity_n_Orthology).	1	484	Cxcl5
<img src="http://motifcollections.aertslab.org/v9/logos/predrem__nrMotif292.png" height="52" alt="predrem__nrMotif292"></img>	geneSetName	predrem__nrMotif292	6.46	0.791			1	484	Cxcl5
<img src="http://motifcollections.aertslab.org/v9/logos/transfac_pro__M06898.png" height="52" alt="transfac_pro__M06898"></img>	geneSetName	transfac_pro__M06898	6.45	0.79	Plag1 (inferredBy_Orthology).		1	484	Cxcl5
<img src="http://motifcollections.aertslab.org/v9/logos/hdpi__HOXD3.png" height="52" alt="hdpi__HOXD3"></img>	geneSetName	hdpi__HOXD3	6.43	0.788	Hoxd3 (inferredBy_Orthology).		1	484	Cxcl5
<img src="http://motifcollections.aertslab.org/v9/logos/neph__UW.Motif.0667.png" height="52" alt="neph__UW.Motif.0667"></img>	geneSetName	neph__UW.Motif.0667	6.43	0.788			1	484	Cxcl5
<img src="http://motifcollections.aertslab.org/v9/logos/cisbp__M2262.png" height="52" alt="cisbp__M2262"></img>	geneSetName	cisbp__M2262	6.43	0.788	Nr2e1 (inferredBy_Orthology).		1	484	Cxcl5
<img src="http://motifcollections.aertslab.org/v9/logos/transfac_pro__M05745.png" height="52" alt="transfac_pro__M05745"></img>	geneSetName	transfac_pro__M05745	6.42	0.787	Zfp595; Zfp708 (inferredBy_Orthology).		1	484	Cxcl5
<img src="http://motifcollections.aertslab.org/v9/logos/cisbp__M0047.png" height="52" alt="cisbp__M0047"></img>	geneSetName	cisbp__M0047	6.39	0.783			1	484	Cxcl5
<img src="http://motifcollections.aertslab.org/v9/logos/transfac_pro__M06753.png" height="52" alt="transfac_pro__M06753"></img>	geneSetName	transfac_pro__M06753	6.33	0.776			1	484	Cxcl5
<img src="http://motifcollections.aertslab.org/v9/logos/jaspar__MA0534.1.png" height="52" alt="jaspar__MA0534.1"></img>	geneSetName	jaspar__MA0534.1	6.33	0.776	Rxra; Rxrb; Rxrg (inferredBy_Orthology).	Nr1h4; Nr1h5 (inferredBy_MotifSimilarity). Nr1h2; Nr1h3; Nr1i2; Nr1i3; Nr2f1; Rara; Rarb; Rarg; Thra; Thrb; Vdr (inferredBy_MotifSimilarity_n_Orthology).	1	484	Cxcl5
<img src="http://motifcollections.aertslab.org/v9/logos/predrem__nrMotif509.png" height="52" alt="predrem__nrMotif509"></img>	geneSetName	predrem__nrMotif509	6.31	0.773			1	484	Cxcl5
<img src="http://motifcollections.aertslab.org/v9/logos/neph__UW.Motif.0493.png" height="52" alt="neph__UW.Motif.0493"></img>	geneSetName	neph__UW.Motif.0493	6.27	0.769			1	484	Cxcl5
<img src="http://motifcollections.aertslab.org/v9/logos/predrem__nrMotif2134.png" height="52" alt="predrem__nrMotif2134"></img>	geneSetName	predrem__nrMotif2134	6.26	0.768			1	484	Cxcl5
<img src="http://motifcollections.aertslab.org/v9/logos/predrem__nrMotif1780.png" height="52" alt="predrem__nrMotif1780"></img>	geneSetName	predrem__nrMotif1780	6.23	0.764			1	484	Cxcl5
<img src="http://motifcollections.aertslab.org/v9/logos/transfac_pro__M05520.png" height="52" alt="transfac_pro__M05520"></img>	geneSetName	transfac_pro__M05520	6.23	0.763	E4f1 (directAnnotation).		1	484	Cxcl5
<img src="http://motifcollections.aertslab.org/v9/logos/transfac_pro__M06737.png" height="52" alt="transfac_pro__M06737"></img>	geneSetName	transfac_pro__M06737	6.2	0.761			1	484	Cxcl5
<img src="http://motifcollections.aertslab.org/v9/logos/cisbp__M1389.png" height="52" alt="cisbp__M1389"></img>	geneSetName	cisbp__M1389	6.2	0.76			1	484	Cxcl5
<img src="http://motifcollections.aertslab.org/v9/logos/hocomoco__PRD14_HUMAN.H10MO.C.png" height="52" alt="hocomoco__PRD14_HUMAN.H10MO.C"></img>	geneSetName	hocomoco__PRD14_HUMAN.H10MO.C	6.18	0.758			1	484	Cxcl5
<img src="http://motifcollections.aertslab.org/v9/logos/predrem__nrMotif7.png" height="52" alt="predrem__nrMotif7"></img>	geneSetName	predrem__nrMotif7	6.16	0.755			1	484	Cxcl5
<img src="http://motifcollections.aertslab.org/v9/logos/transfac_pro__M06906.png" height="52" alt="transfac_pro__M06906"></img>	geneSetName	transfac_pro__M06906	6.16	0.755			1	484	Cxcl5
<img src="http://motifcollections.aertslab.org/v9/logos/taipale__MEOX2_DBD_NTMATCATCATTAN_repr.png" height="52" alt="taipale__MEOX2_DBD_NTMATCATCATTAN_repr"></img>	geneSetName	taipale__MEOX2_DBD_NTMATCATCATTAN_repr	6.13	0.752	Meox2 (inferredBy_Orthology).		1	484	Cxcl5
<img src="http://motifcollections.aertslab.org/v9/logos/transfac_pro__M08906.png" height="52" alt="transfac_pro__M08906"></img>	geneSetName	transfac_pro__M08906	6.12	0.751	Nr2c2 (directAnnotation).	Rara (inferredBy_MotifSimilarity_n_Orthology).	1	484	Cxcl5
<img src="http://motifcollections.aertslab.org/v9/logos/cisbp__M1777.png" height="52" alt="cisbp__M1777"></img>	geneSetName	cisbp__M1777	6.11	0.749			1	484	Cxcl5
<img src="http://motifcollections.aertslab.org/v9/logos/flyfactorsurvey__tll_NAR_FBgn0003720.png" height="52" alt="flyfactorsurvey__tll_NAR_FBgn0003720"></img>	geneSetName	flyfactorsurvey__tll_NAR_FBgn0003720	6.1	0.748	Nr2e1 (inferredBy_Orthology).		1	484	Cxcl5
<img src="http://motifcollections.aertslab.org/v9/logos/predrem__nrMotif97.png" height="52" alt="predrem__nrMotif97"></img>	geneSetName	predrem__nrMotif97	6.08	0.746			1	484	Cxcl5
<img src="http://motifcollections.aertslab.org/v9/logos/transfac_pro__M02809.png" height="52" alt="transfac_pro__M02809"></img>	geneSetName	transfac_pro__M02809	6.07	0.745	Sp100 (directAnnotation).		1	484	Cxcl5
<img src="http://motifcollections.aertslab.org/v9/logos/hocomoco__PRD14_MOUSE.H10MO.D.png" height="52" alt="hocomoco__PRD14_MOUSE.H10MO.D"></img>	geneSetName	hocomoco__PRD14_MOUSE.H10MO.D	6.07	0.744			1	484	Cxcl5
<img src="http://motifcollections.aertslab.org/v9/logos/cisbp__M5082.png" height="52" alt="cisbp__M5082"></img>	geneSetName	cisbp__M5082	6.06	0.743			1	484	Cxcl5
<img src="http://motifcollections.aertslab.org/v9/logos/cisbp__M1392.png" height="52" alt="cisbp__M1392"></img>	geneSetName	cisbp__M1392	6.05	0.743			1	484	Cxcl5
<img src="http://motifcollections.aertslab.org/v9/logos/transfac_pro__M05987.png" height="52" alt="transfac_pro__M05987"></img>	geneSetName	transfac_pro__M05987	6.04	0.741	Zfp180 (inferredBy_Orthology).		1	484	Cxcl5
<img src="http://motifcollections.aertslab.org/v9/logos/tfdimers__MD00260.png" height="52" alt="tfdimers__MD00260"></img>	geneSetName	tfdimers__MD00260	6.01	0.738	Gtf2ird1; Ikzf2 (inferredBy_Orthology).		1	484	Cxcl5
<img src="http://motifcollections.aertslab.org/v9/logos/cisbp__M3004.png" height="52" alt="cisbp__M3004"></img>	geneSetName	cisbp__M3004	5.95	0.731	T (inferredBy_Orthology).	Eomes; Tbx2; Tbx21; Tbx3; Tbx6 (inferredBy_MotifSimilarity). Tbr1; Tbx1; Tbx10; Tbx15; Tbx19; Tbx20; Tbx22; Tbx4; Tbx5 (inferredBy_MotifSimilarity_n_Orthology).	1	484	Cxcl5
<img src="http://motifcollections.aertslab.org/v9/logos/stark__BNWDTYGAGTGRNHDD.png" height="52" alt="stark__BNWDTYGAGTGRNHDD"></img>	geneSetName	stark__BNWDTYGAGTGRNHDD	5.95	0.73			1	484	Cxcl5
<img src="http://motifcollections.aertslab.org/v9/logos/hdpi__ZBTB12.png" height="52" alt="hdpi__ZBTB12"></img>	geneSetName	hdpi__ZBTB12	5.91	0.726	Zbtb12 (inferredBy_Orthology).		1	484	Cxcl5
<img src="http://motifcollections.aertslab.org/v9/logos/transfac_pro__M05375.png" height="52" alt="transfac_pro__M05375"></img>	geneSetName	transfac_pro__M05375	5.91	0.725			1	484	Cxcl5
<img src="http://motifcollections.aertslab.org/v9/logos/hdpi__TAF1A.png" height="52" alt="hdpi__TAF1A"></img>	geneSetName	hdpi__TAF1A	5.89	0.723	Taf1a (inferredBy_Orthology).		1	484	Cxcl5
<img src="http://motifcollections.aertslab.org/v9/logos/jaspar__MA0413.1.png" height="52" alt="jaspar__MA0413.1"></img>	geneSetName	jaspar__MA0413.1	5.88	0.723			1	484	Cxcl5
<img src="http://motifcollections.aertslab.org/v9/logos/swissregulon__sacCer__YPR196W.png" height="52" alt="swissregulon__sacCer__YPR196W"></img>	geneSetName	swissregulon__sacCer__YPR196W	5.88	0.723			1	484	Cxcl5
<img src="http://motifcollections.aertslab.org/v9/logos/cisbp__M0558.png" height="52" alt="cisbp__M0558"></img>	geneSetName	cisbp__M0558	5.86	0.72			1	484	Cxcl5
<img src="http://motifcollections.aertslab.org/v9/logos/cisbp__M6492.png" height="52" alt="cisbp__M6492"></img>	geneSetName	cisbp__M6492	5.85	0.719	Stat5b (inferredBy_Orthology).	Stat1; Stat5a (inferredBy_MotifSimilarity). Stat3 (inferredBy_MotifSimilarity_n_Orthology).	1	484	Cxcl5
<img src="http://motifcollections.aertslab.org/v9/logos/predrem__nrMotif1018.png" height="52" alt="predrem__nrMotif1018"></img>	geneSetName	predrem__nrMotif1018	5.84	0.717		Sp1 (inferredBy_MotifSimilarity). Ctcf; Sp3 (inferredBy_MotifSimilarity_n_Orthology).	1	484	Cxcl5
<img src="http://motifcollections.aertslab.org/v9/logos/transfac_pro__M07256.png" height="52" alt="transfac_pro__M07256"></img>	geneSetName	transfac_pro__M07256	5.82	0.715	Nr1h4; Nr1h5; Rxra (directAnnotation).	Nr1h2; Nr1h3; Nr1i2; Nr1i3; Nr2f1; Nr2f6; Rara; Rarb; Rarg; Rxrb; Rxrg; Thra; Thrb; Vdr (inferredBy_MotifSimilarity_n_Orthology).	1	484	Cxcl5
<img src="http://motifcollections.aertslab.org/v9/logos/swissregulon__sacCer__PUT3.png" height="52" alt="swissregulon__sacCer__PUT3"></img>	geneSetName	swissregulon__sacCer__PUT3	5.82	0.714			1	484	Cxcl5
<img src="http://motifcollections.aertslab.org/v9/logos/cisbp__M0053.png" height="52" alt="cisbp__M0053"></img>	geneSetName	cisbp__M0053	5.81	0.714			1	484	Cxcl5
<img src="http://motifcollections.aertslab.org/v9/logos/neph__UW.Motif.0660.png" height="52" alt="neph__UW.Motif.0660"></img>	geneSetName	neph__UW.Motif.0660	5.79	0.712			1	484	Cxcl5
<img src="http://motifcollections.aertslab.org/v9/logos/bergman__Rel.png" height="52" alt="bergman__Rel"></img>	geneSetName	bergman__Rel	5.79	0.711	Nfkb1; Nfkb2 (inferredBy_Orthology).	Rel; Rela; Relb (inferredBy_MotifSimilarity_n_Orthology).	1	484	Cxcl5
<img src="http://motifcollections.aertslab.org/v9/logos/factorbook__STAT1.png" height="52" alt="factorbook__STAT1"></img>	geneSetName	factorbook__STAT1	5.77	0.709	Stat1; Stat3 (inferredBy_Orthology).	Il21; Stat2; Stat4; Stat5a; Stat5b; Stat6 (inferredBy_MotifSimilarity).	1	484	Cxcl5
<img src="http://motifcollections.aertslab.org/v9/logos/transfac_pro__M01653.png" height="52" alt="transfac_pro__M01653"></img>	geneSetName	transfac_pro__M01653	5.75	0.706	Hmga1; Hmga1-rs1 (directAnnotation).		1	484	Cxcl5
<img src="http://motifcollections.aertslab.org/v9/logos/neph__UW.Motif.0171.png" height="52" alt="neph__UW.Motif.0171"></img>	geneSetName	neph__UW.Motif.0171	5.75	0.706			1	484	Cxcl5
<img src="http://motifcollections.aertslab.org/v9/logos/scertf__spivak.HAP1.png" height="52" alt="scertf__spivak.HAP1"></img>	geneSetName	scertf__spivak.HAP1	5.7	0.701			1	484	Cxcl5
<img src="http://motifcollections.aertslab.org/v9/logos/cisbp__M5626.png" height="52" alt="cisbp__M5626"></img>	geneSetName	cisbp__M5626	5.7	0.701	Meox2 (inferredBy_Orthology).		1	484	Cxcl5
<img src="http://motifcollections.aertslab.org/v9/logos/taipale_tf_pairs__TEAD4_PITX1_RCATWCNNNNGGATTA_CAP_repr.png" height="52" alt="taipale_tf_pairs__TEAD4_PITX1_RCATWCNNNNGGATTA_CAP_repr"></img>	geneSetName	taipale_tf_pairs__TEAD4_PITX1_RCATWCNNNNGGATTA_CAP_repr	5.66	0.695	Pitx1; Tead4 (inferredBy_Orthology).		1	484	Cxcl5
<img src="http://motifcollections.aertslab.org/v9/logos/cisbp__M6491.png" height="52" alt="cisbp__M6491"></img>	geneSetName	cisbp__M6491	5.65	0.694	Stat5a (inferredBy_Orthology).	Bcl6; Stat4; Stat5b (inferredBy_MotifSimilarity). Stat1; Stat3 (inferredBy_MotifSimilarity_n_Orthology).	1	484	Cxcl5
<img src="http://motifcollections.aertslab.org/v9/logos/flyfactorsurvey__D19B_F10-12_SANGER_5_FBgn0022699.png" height="52" alt="flyfactorsurvey__D19B_F10-12_SANGER_5_FBgn0022699"></img>	geneSetName	flyfactorsurvey__D19B_F10-12_SANGER_5_FBgn0022699	5.64	0.694			1	484	Cxcl5
<img src="http://motifcollections.aertslab.org/v9/logos/predrem__nrMotif1437.png" height="52" alt="predrem__nrMotif1437"></img>	geneSetName	predrem__nrMotif1437	5.62	0.691			1	484	Cxcl5
<img src="http://motifcollections.aertslab.org/v9/logos/neph__UW.Motif.0412.png" height="52" alt="neph__UW.Motif.0412"></img>	geneSetName	neph__UW.Motif.0412	5.61	0.69			1	484	Cxcl5
<img src="http://motifcollections.aertslab.org/v9/logos/transfac_pro__M04811.png" height="52" alt="transfac_pro__M04811"></img>	geneSetName	transfac_pro__M04811	5.6	0.689	Rela (inferredBy_Orthology).		1	484	Cxcl5
<img src="http://motifcollections.aertslab.org/v9/logos/stark__GGGGAWYCMC.png" height="52" alt="stark__GGGGAWYCMC"></img>	geneSetName	stark__GGGGAWYCMC	5.6	0.689	Nfkb1; Nfkb2 (inferredBy_Orthology).	Rel; Rela; Relb (inferredBy_MotifSimilarity_n_Orthology).	1	484	Cxcl5
<img src="http://motifcollections.aertslab.org/v9/logos/predrem__nrMotif1570.png" height="52" alt="predrem__nrMotif1570"></img>	geneSetName	predrem__nrMotif1570	5.59	0.687			1	484	Cxcl5
<img src="http://motifcollections.aertslab.org/v9/logos/flyfactorsurvey__lola-PC_SANGER_5_FBgn0005630.png" height="52" alt="flyfactorsurvey__lola-PC_SANGER_5_FBgn0005630"></img>	geneSetName	flyfactorsurvey__lola-PC_SANGER_5_FBgn0005630	5.58	0.686			1	484	Cxcl5
<img src="http://motifcollections.aertslab.org/v9/logos/predrem__nrMotif2496.png" height="52" alt="predrem__nrMotif2496"></img>	geneSetName	predrem__nrMotif2496	5.57	0.685			1	484	Cxcl5
<img src="http://motifcollections.aertslab.org/v9/logos/predrem__nrMotif2157.png" height="52" alt="predrem__nrMotif2157"></img>	geneSetName	predrem__nrMotif2157	5.56	0.684			1	484	Cxcl5
<img src="http://motifcollections.aertslab.org/v9/logos/predrem__nrMotif789.png" height="52" alt="predrem__nrMotif789"></img>	geneSetName	predrem__nrMotif789	5.56	0.684			1	484	Cxcl5
<img src="http://motifcollections.aertslab.org/v9/logos/cisbp__M1855.png" height="52" alt="cisbp__M1855"></img>	geneSetName	cisbp__M1855	5.55	0.683	Rel; Rela; Relb (inferredBy_Orthology).		1	484	Cxcl5
<img src="http://motifcollections.aertslab.org/v9/logos/tiffin__TIFDMEM0000047.png" height="52" alt="tiffin__TIFDMEM0000047"></img>	geneSetName	tiffin__TIFDMEM0000047	5.53	0.68			1	484	Cxcl5
<img src="http://motifcollections.aertslab.org/v9/logos/cisbp__M1364.png" height="52" alt="cisbp__M1364"></img>	geneSetName	cisbp__M1364	5.53	0.68			1	484	Cxcl5
<img src="http://motifcollections.aertslab.org/v9/logos/neph__UW.Motif.0415.png" height="52" alt="neph__UW.Motif.0415"></img>	geneSetName	neph__UW.Motif.0415	5.52	0.679			1	484	Cxcl5
<img src="http://motifcollections.aertslab.org/v9/logos/predrem__nrMotif43.png" height="52" alt="predrem__nrMotif43"></img>	geneSetName	predrem__nrMotif43	5.5	0.677			1	484	Cxcl5
<img src="http://motifcollections.aertslab.org/v9/logos/transfac_pro__M01209.png" height="52" alt="transfac_pro__M01209"></img>	geneSetName	transfac_pro__M01209	5.5	0.677			1	484	Cxcl5
<img src="http://motifcollections.aertslab.org/v9/logos/transfac_pro__M07832.png" height="52" alt="transfac_pro__M07832"></img>	geneSetName	transfac_pro__M07832	5.48	0.675	Six1; Six2 (inferredBy_Orthology).		1	484	Cxcl5
<img src="http://motifcollections.aertslab.org/v9/logos/predrem__nrMotif2435.png" height="52" alt="predrem__nrMotif2435"></img>	geneSetName	predrem__nrMotif2435	5.47	0.674			1	484	Cxcl5
<img src="http://motifcollections.aertslab.org/v9/logos/elemento__AGGAGCTG.png" height="52" alt="elemento__AGGAGCTG"></img>	geneSetName	elemento__AGGAGCTG	5.47	0.673			1	484	Cxcl5
<img src="http://motifcollections.aertslab.org/v9/logos/predrem__nrMotif1045.png" height="52" alt="predrem__nrMotif1045"></img>	geneSetName	predrem__nrMotif1045	5.44	0.669			1	484	Cxcl5
<img src="http://motifcollections.aertslab.org/v9/logos/predrem__nrMotif14.png" height="52" alt="predrem__nrMotif14"></img>	geneSetName	predrem__nrMotif14	5.43	0.668			1	484	Cxcl5
<img src="http://motifcollections.aertslab.org/v9/logos/bergman__prd-HD.png" height="52" alt="bergman__prd-HD"></img>	geneSetName	bergman__prd-HD	5.42	0.667	Pax3; Pax7 (inferredBy_Orthology).	Pax6 (inferredBy_MotifSimilarity_n_Orthology).	1	484	Cxcl5
<img src="http://motifcollections.aertslab.org/v9/logos/homer__CNGTCCTCCC_Znf263.png" height="52" alt="homer__CNGTCCTCCC_Znf263"></img>	geneSetName	homer__CNGTCCTCCC_Znf263	5.41	0.665	Zfp263 (inferredBy_Orthology).		1	484	Cxcl5
<img src="http://motifcollections.aertslab.org/v9/logos/transfac_pro__M04933.png" height="52" alt="transfac_pro__M04933"></img>	geneSetName	transfac_pro__M04933	5.4	0.665	Stat3 (inferredBy_Orthology).		1	484	Cxcl5
<img src="http://motifcollections.aertslab.org/v9/logos/transfac_pro__M01300.png" height="52" alt="transfac_pro__M01300"></img>	geneSetName	transfac_pro__M01300	5.39	0.664	Hmga2 (directAnnotation).		1	484	Cxcl5
<img src="http://motifcollections.aertslab.org/v9/logos/predrem__nrMotif2541.png" height="52" alt="predrem__nrMotif2541"></img>	geneSetName	predrem__nrMotif2541	5.37	0.662			1	484	Cxcl5
<img src="http://motifcollections.aertslab.org/v9/logos/transfac_pro__M06148.png" height="52" alt="transfac_pro__M06148"></img>	geneSetName	transfac_pro__M06148	5.37	0.662			1	484	Cxcl5
<img src="http://motifcollections.aertslab.org/v9/logos/predrem__nrMotif2258.png" height="52" alt="predrem__nrMotif2258"></img>	geneSetName	predrem__nrMotif2258	5.37	0.661			1	484	Cxcl5
<img src="http://motifcollections.aertslab.org/v9/logos/cisbp__M1834.png" height="52" alt="cisbp__M1834"></img>	geneSetName	cisbp__M1834	5.37	0.661			1	484	Cxcl5
<img src="http://motifcollections.aertslab.org/v9/logos/transfac_pro__M06643.png" height="52" alt="transfac_pro__M06643"></img>	geneSetName	transfac_pro__M06643	5.36	0.66	Zfp583 (inferredBy_Orthology).		1	484	Cxcl5
<img src="http://motifcollections.aertslab.org/v9/logos/transfac_pro__M06294.png" height="52" alt="transfac_pro__M06294"></img>	geneSetName	transfac_pro__M06294	5.33	0.656			1	484	Cxcl5
<img src="http://motifcollections.aertslab.org/v9/logos/cisbp__M1334.png" height="52" alt="cisbp__M1334"></img>	geneSetName	cisbp__M1334	5.33	0.656			1	484	Cxcl5
<img src="http://motifcollections.aertslab.org/v9/logos/jaspar__MA0532.1.png" height="52" alt="jaspar__MA0532.1"></img>	geneSetName	jaspar__MA0532.1	5.33	0.656	Stat1; Stat2; Stat3; Stat4; Stat5a; Stat5b; Stat6 (inferredBy_Orthology).		1	484	Cxcl5
<img src="http://motifcollections.aertslab.org/v9/logos/scertf__badis.YPR196W.png" height="52" alt="scertf__badis.YPR196W"></img>	geneSetName	scertf__badis.YPR196W	5.33	0.656			1	484	Cxcl5
<img src="http://motifcollections.aertslab.org/v9/logos/cisbp__M2327.png" height="52" alt="cisbp__M2327"></img>	geneSetName	cisbp__M2327	5.31	0.655	Stat1; Stat2; Stat3; Stat4; Stat5a; Stat5b; Stat6 (inferredBy_Orthology).		1	484	Cxcl5
<img src="http://motifcollections.aertslab.org/v9/logos/neph__UW.Motif.0010.png" height="52" alt="neph__UW.Motif.0010"></img>	geneSetName	neph__UW.Motif.0010	5.31	0.655			1	484	Cxcl5
<img src="http://motifcollections.aertslab.org/v9/logos/transfac_pro__M02896.png" height="52" alt="transfac_pro__M02896"></img>	geneSetName	transfac_pro__M02896	5.31	0.654	Spi1 (directAnnotation).		1	484	Cxcl5
<img src="http://motifcollections.aertslab.org/v9/logos/cisbp__M1669.png" height="52" alt="cisbp__M1669"></img>	geneSetName	cisbp__M1669	5.28	0.651			1	484	Cxcl5
<img src="http://motifcollections.aertslab.org/v9/logos/neph__UW.Motif.0172.png" height="52" alt="neph__UW.Motif.0172"></img>	geneSetName	neph__UW.Motif.0172	5.28	0.65			1	484	Cxcl5
<img src="http://motifcollections.aertslab.org/v9/logos/predrem__nrMotif1498.png" height="52" alt="predrem__nrMotif1498"></img>	geneSetName	predrem__nrMotif1498	5.28	0.65			1	484	Cxcl5
<img src="http://motifcollections.aertslab.org/v9/logos/bergman__EcR_usp.png" height="52" alt="bergman__EcR_usp"></img>	geneSetName	bergman__EcR_usp	5.28	0.65	Nr1h2; Nr1h3; Nr1h4; Nr1h5; Nr1i2; Nr1i3; Rara; Rarb; Rarg; Rxra; Rxrb; Rxrg; Thra; Thrb; Vdr (inferredBy_Orthology).	Nr2f1; Nr2f6 (inferredBy_MotifSimilarity_n_Orthology).	1	484	Cxcl5
<img src="http://motifcollections.aertslab.org/v9/logos/transfac_pro__M06403.png" height="52" alt="transfac_pro__M06403"></img>	geneSetName	transfac_pro__M06403	5.25	0.647	Zfp867 (inferredBy_Orthology).		1	484	Cxcl5
<img src="http://motifcollections.aertslab.org/v9/logos/yetfasco__YBR049C_907.png" height="52" alt="yetfasco__YBR049C_907"></img>	geneSetName	yetfasco__YBR049C_907	5.21	0.642			1	484	Cxcl5
<img src="http://motifcollections.aertslab.org/v9/logos/hocomoco__P73_HUMAN.H10MO.S.png" height="52" alt="hocomoco__P73_HUMAN.H10MO.S"></img>	geneSetName	hocomoco__P73_HUMAN.H10MO.S	5.19	0.64			1	484	Cxcl5
<img src="http://motifcollections.aertslab.org/v9/logos/hocomoco__STA5B_MOUSE.H10MO.C.png" height="52" alt="hocomoco__STA5B_MOUSE.H10MO.C"></img>	geneSetName	hocomoco__STA5B_MOUSE.H10MO.C	5.19	0.64			1	484	Cxcl5
<img src="http://motifcollections.aertslab.org/v9/logos/taipale_tf_pairs__TEAD4_DLX2_RCATTCYNNNNCAATTA_CAP.png" height="52" alt="taipale_tf_pairs__TEAD4_DLX2_RCATTCYNNNNCAATTA_CAP"></img>	geneSetName	taipale_tf_pairs__TEAD4_DLX2_RCATTCYNNNNCAATTA_CAP	5.18	0.639	Dlx2; Tead4 (inferredBy_Orthology).		1	484	Cxcl5
<img src="http://motifcollections.aertslab.org/v9/logos/predrem__nrMotif1104.png" height="52" alt="predrem__nrMotif1104"></img>	geneSetName	predrem__nrMotif1104	5.18	0.639			1	484	Cxcl5
<img src="http://motifcollections.aertslab.org/v9/logos/hocomoco__TEAD4_HUMAN.H10MO.A.png" height="52" alt="hocomoco__TEAD4_HUMAN.H10MO.A"></img>	geneSetName	hocomoco__TEAD4_HUMAN.H10MO.A	5.16	0.636			1	484	Cxcl5
<img src="http://motifcollections.aertslab.org/v9/logos/cisbp__M2218.png" height="52" alt="cisbp__M2218"></img>	geneSetName	cisbp__M2218	5.14	0.634			1	484	Cxcl5
<img src="http://motifcollections.aertslab.org/v9/logos/transfac_pro__M01540.png" height="52" alt="transfac_pro__M01540"></img>	geneSetName	transfac_pro__M01540	5.12	0.632			1	484	Cxcl5
<img src="http://motifcollections.aertslab.org/v9/logos/transfac_pro__M05888.png" height="52" alt="transfac_pro__M05888"></img>	geneSetName	transfac_pro__M05888	5.12	0.631	Zfp467 (directAnnotation).		1	484	Cxcl5
<img src="http://motifcollections.aertslab.org/v9/logos/stark__TWTKACKTAANA.png" height="52" alt="stark__TWTKACKTAANA"></img>	geneSetName	stark__TWTKACKTAANA	5.12	0.631	Dbp; Hlf; Tef (inferredBy_Orthology).		1	484	Cxcl5
<img src="http://motifcollections.aertslab.org/v9/logos/predrem__nrMotif2630.png" height="52" alt="predrem__nrMotif2630"></img>	geneSetName	predrem__nrMotif2630	5.1	0.629			1	484	Cxcl5
<img src="http://motifcollections.aertslab.org/v9/logos/neph__UW.Motif.0276.png" height="52" alt="neph__UW.Motif.0276"></img>	geneSetName	neph__UW.Motif.0276	5.1	0.629			1	484	Cxcl5
<img src="http://motifcollections.aertslab.org/v9/logos/predrem__nrMotif2173.png" height="52" alt="predrem__nrMotif2173"></img>	geneSetName	predrem__nrMotif2173	5.09	0.628			1	484	Cxcl5
<img src="http://motifcollections.aertslab.org/v9/logos/predrem__nrMotif322.png" height="52" alt="predrem__nrMotif322"></img>	geneSetName	predrem__nrMotif322	5.09	0.628			1	484	Cxcl5
<img src="http://motifcollections.aertslab.org/v9/logos/taipale__Pknox2_DBD_TGACAGSTGTCA.png" height="52" alt="taipale__Pknox2_DBD_TGACAGSTGTCA"></img>	geneSetName	taipale__Pknox2_DBD_TGACAGSTGTCA	5.04	0.622	Pknox2 (directAnnotation).	Meis2; Meis3 (inferredBy_MotifSimilarity). Myod1; Pknox1; Tgif1; Tgif2; Tgif2lx1; Tgif2lx2 (inferredBy_MotifSimilarity_n_Orthology).	1	484	Cxcl5
<img src="http://motifcollections.aertslab.org/v9/logos/elemento__CCCGGGC.png" height="52" alt="elemento__CCCGGGC"></img>	geneSetName	elemento__CCCGGGC	5.04	0.622			1	484	Cxcl5
<img src="http://motifcollections.aertslab.org/v9/logos/transfac_pro__M06868.png" height="52" alt="transfac_pro__M06868"></img>	geneSetName	transfac_pro__M06868	5.03	0.621			1	484	Cxcl5
<img src="http://motifcollections.aertslab.org/v9/logos/flyfactorsurvey__prd_FlyReg_FBgn0003145.png" height="52" alt="flyfactorsurvey__prd_FlyReg_FBgn0003145"></img>	geneSetName	flyfactorsurvey__prd_FlyReg_FBgn0003145	5.03	0.621	Pax3; Pax7 (inferredBy_Orthology).		1	484	Cxcl5
<img src="http://motifcollections.aertslab.org/v9/logos/elemento__AGGAGGAG.png" height="52" alt="elemento__AGGAGGAG"></img>	geneSetName	elemento__AGGAGGAG	5.03	0.621			1	484	Cxcl5
<img src="http://motifcollections.aertslab.org/v9/logos/predrem__nrMotif1040.png" height="52" alt="predrem__nrMotif1040"></img>	geneSetName	predrem__nrMotif1040	5.02	0.62			1	484	Cxcl5
<img src="http://motifcollections.aertslab.org/v9/logos/tfdimers__MD00432.png" height="52" alt="tfdimers__MD00432"></img>	geneSetName	tfdimers__MD00432	5.02	0.619	Dbp; Stat1 (inferredBy_Orthology).		1	484	Cxcl5
<img src="http://motifcollections.aertslab.org/v9/logos/transfac_pro__M04909.png" height="52" alt="transfac_pro__M04909"></img>	geneSetName	transfac_pro__M04909	5	0.617	Zfp263 (inferredBy_Orthology).	Klf15; Sp5 (inferredBy_MotifSimilarity).	1	484	Cxcl5
<img src="http://motifcollections.aertslab.org/v9/logos/transfac_pro__M04849.png" height="52" alt="transfac_pro__M04849"></img>	geneSetName	transfac_pro__M04849	4.99	0.617	Rela (inferredBy_Orthology).		1	484	Cxcl5
<img src="http://motifcollections.aertslab.org/v9/logos/transfac_pro__M01587.png" height="52" alt="transfac_pro__M01587"></img>	geneSetName	transfac_pro__M01587	4.99	0.616	Zfp263 (directAnnotation).	Wt1 (inferredBy_MotifSimilarity_n_Orthology).	1	484	Cxcl5
<img src="http://motifcollections.aertslab.org/v9/logos/cisbp__M1341.png" height="52" alt="cisbp__M1341"></img>	geneSetName	cisbp__M1341	4.99	0.616			1	484	Cxcl5
<img src="http://motifcollections.aertslab.org/v9/logos/predrem__nrMotif1324.png" height="52" alt="predrem__nrMotif1324"></img>	geneSetName	predrem__nrMotif1324	4.96	0.613			1	484	Cxcl5
<img src="http://motifcollections.aertslab.org/v9/logos/cisbp__M0445.png" height="52" alt="cisbp__M0445"></img>	geneSetName	cisbp__M0445	4.95	0.611			1	484	Cxcl5
<img src="http://motifcollections.aertslab.org/v9/logos/transfac_pro__M06427.png" height="52" alt="transfac_pro__M06427"></img>	geneSetName	transfac_pro__M06427	4.94	0.61	Zfp467 (inferredBy_Orthology).		1	484	Cxcl5
<img src="http://motifcollections.aertslab.org/v9/logos/neph__UW.Motif.0299.png" height="52" alt="neph__UW.Motif.0299"></img>	geneSetName	neph__UW.Motif.0299	4.93	0.609			1	484	Cxcl5
<img src="http://motifcollections.aertslab.org/v9/logos/cisbp__M4641.png" height="52" alt="cisbp__M4641"></img>	geneSetName	cisbp__M4641	4.93	0.609	Stat3 (inferredBy_Orthology).	Il21; Stat1; Stat2; Stat4; Stat5a; Stat5b; Stat6 (inferredBy_MotifSimilarity).	1	484	Cxcl5
<img src="http://motifcollections.aertslab.org/v9/logos/cisbp__M3525.png" height="52" alt="cisbp__M3525"></img>	geneSetName	cisbp__M3525	4.93	0.608	Ikzf1 (inferredBy_Orthology).		1	484	Cxcl5
<img src="http://motifcollections.aertslab.org/v9/logos/transfac_pro__M05986.png" height="52" alt="transfac_pro__M05986"></img>	geneSetName	transfac_pro__M05986	4.92	0.607	Zkscan14 (directAnnotation).		1	484	Cxcl5
<img src="http://motifcollections.aertslab.org/v9/logos/transfac_pro__M04924.png" height="52" alt="transfac_pro__M04924"></img>	geneSetName	transfac_pro__M04924	4.91	0.607	Ebf1 (inferredBy_Orthology).		1	484	Cxcl5
<img src="http://motifcollections.aertslab.org/v9/logos/hocomoco__STA5A_HUMAN.H10MO.B.png" height="52" alt="hocomoco__STA5A_HUMAN.H10MO.B"></img>	geneSetName	hocomoco__STA5A_HUMAN.H10MO.B	4.9	0.606			1	484	Cxcl5
<img src="http://motifcollections.aertslab.org/v9/logos/hdpi__HNRPA0.png" height="52" alt="hdpi__HNRPA0"></img>	geneSetName	hdpi__HNRPA0	4.9	0.606	Hnrnpa0 (inferredBy_Orthology).		1	484	Cxcl5
<img src="http://motifcollections.aertslab.org/v9/logos/transfac_pro__M05454.png" height="52" alt="transfac_pro__M05454"></img>	geneSetName	transfac_pro__M05454	4.9	0.605	Zbtb3 (inferredBy_Orthology).		1	484	Cxcl5
<img src="http://motifcollections.aertslab.org/v9/logos/predrem__nrMotif609.png" height="52" alt="predrem__nrMotif609"></img>	geneSetName	predrem__nrMotif609	4.89	0.604			1	484	Cxcl5
<img src="http://motifcollections.aertslab.org/v9/logos/taipale__MEIS2_DBD_TTGACAGSTGTCAA.png" height="52" alt="taipale__MEIS2_DBD_TTGACAGSTGTCAA"></img>	geneSetName	taipale__MEIS2_DBD_TTGACAGSTGTCAA	4.88	0.603	Meis2 (inferredBy_Orthology).	Meis1; Meis3; Myod1; Pknox2; Tgif1 (inferredBy_MotifSimilarity). Pknox1; Tgif2; Tgif2lx1; Tgif2lx2 (inferredBy_MotifSimilarity_n_Orthology).	1	484	Cxcl5
<img src="http://motifcollections.aertslab.org/v9/logos/transfac_pro__M05434.png" height="52" alt="transfac_pro__M05434"></img>	geneSetName	transfac_pro__M05434	4.88	0.603			1	484	Cxcl5
<img src="http://motifcollections.aertslab.org/v9/logos/neph__UW.Motif.0326.png" height="52" alt="neph__UW.Motif.0326"></img>	geneSetName	neph__UW.Motif.0326	4.83	0.597			1	484	Cxcl5
<img src="http://motifcollections.aertslab.org/v9/logos/transfac_pro__M06006.png" height="52" alt="transfac_pro__M06006"></img>	geneSetName	transfac_pro__M06006	4.83	0.597	2610044O15Rik8; 3300002I08Rik; 6720489N17Rik; 9030624G23Rik; B230307C23Rik; Gm10130; Gm10479; Gm14288; Gm14435; Gm14440; Zfp935; Zfp961 (inferredBy_Orthology).		1	484	Cxcl5
<img src="http://motifcollections.aertslab.org/v9/logos/transfac_pro__M05643.png" height="52" alt="transfac_pro__M05643"></img>	geneSetName	transfac_pro__M05643	4.82	0.596	Zfp879 (inferredBy_Orthology).		1	484	Cxcl5
<img src="http://motifcollections.aertslab.org/v9/logos/elemento__ATGCTGG.png" height="52" alt="elemento__ATGCTGG"></img>	geneSetName	elemento__ATGCTGG	4.8	0.593			1	484	Cxcl5
<img src="http://motifcollections.aertslab.org/v9/logos/elemento__CCCCGCG.png" height="52" alt="elemento__CCCCGCG"></img>	geneSetName	elemento__CCCCGCG	4.77	0.589			1	484	Cxcl5
<img src="http://motifcollections.aertslab.org/v9/logos/predrem__nrMotif42.png" height="52" alt="predrem__nrMotif42"></img>	geneSetName	predrem__nrMotif42	4.77	0.589			1	484	Cxcl5
<img src="http://motifcollections.aertslab.org/v9/logos/cisbp__M6280.png" height="52" alt="cisbp__M6280"></img>	geneSetName	cisbp__M6280	4.77	0.589	Hmga2 (inferredBy_Orthology).		1	484	Cxcl5
<img src="http://motifcollections.aertslab.org/v9/logos/taipale__PKNOX2_DBD_TGACAGSTGTCA.png" height="52" alt="taipale__PKNOX2_DBD_TGACAGSTGTCA"></img>	geneSetName	taipale__PKNOX2_DBD_TGACAGSTGTCA	4.76	0.588	Pknox2 (inferredBy_Orthology).	Meis2; Meis3 (inferredBy_MotifSimilarity). Myod1; Pknox1; Tgif1; Tgif2; Tgif2lx1; Tgif2lx2 (inferredBy_MotifSimilarity_n_Orthology).	1	484	Cxcl5
<img src="http://motifcollections.aertslab.org/v9/logos/cisbp__M1802.png" height="52" alt="cisbp__M1802"></img>	geneSetName	cisbp__M1802	4.72	0.584			1	484	Cxcl5
<img src="http://motifcollections.aertslab.org/v9/logos/swissregulon__sacCer__USV1.png" height="52" alt="swissregulon__sacCer__USV1"></img>	geneSetName	swissregulon__sacCer__USV1	4.72	0.584			1	484	Cxcl5
<img src="http://motifcollections.aertslab.org/v9/logos/predrem__nrMotif2312.png" height="52" alt="predrem__nrMotif2312"></img>	geneSetName	predrem__nrMotif2312	4.7	0.582			1	484	Cxcl5
<img src="http://motifcollections.aertslab.org/v9/logos/cisbp__M1808.png" height="52" alt="cisbp__M1808"></img>	geneSetName	cisbp__M1808	4.67	0.578			1	484	Cxcl5
<img src="http://motifcollections.aertslab.org/v9/logos/transfac_pro__M06712.png" height="52" alt="transfac_pro__M06712"></img>	geneSetName	transfac_pro__M06712	4.67	0.578	Zfp287 (inferredBy_Orthology).		1	484	Cxcl5
<img src="http://motifcollections.aertslab.org/v9/logos/transfac_pro__M06241.png" height="52" alt="transfac_pro__M06241"></img>	geneSetName	transfac_pro__M06241	4.64	0.575	Zfp568 (inferredBy_Orthology).		1	484	Cxcl5
<img src="http://motifcollections.aertslab.org/v9/logos/homer__NATTTCCNGGAAAT_STAT1.png" height="52" alt="homer__NATTTCCNGGAAAT_STAT1"></img>	geneSetName	homer__NATTTCCNGGAAAT_STAT1	4.59	0.568	Stat1 (inferredBy_Orthology).	Il21; Stat3; Stat4; Stat5a; Stat5b (inferredBy_MotifSimilarity). Stat2; Stat6 (inferredBy_MotifSimilarity_n_Orthology).	1	484	Cxcl5
<img src="http://motifcollections.aertslab.org/v9/logos/hocomoco__HMGA2_HUMAN.H10MO.D.png" height="52" alt="hocomoco__HMGA2_HUMAN.H10MO.D"></img>	geneSetName	hocomoco__HMGA2_HUMAN.H10MO.D	4.58	0.567			1	484	Cxcl5
<img src="http://motifcollections.aertslab.org/v9/logos/transfac_pro__M01950.png" height="52" alt="transfac_pro__M01950"></img>	geneSetName	transfac_pro__M01950	4.57	0.566			1	484	Cxcl5
<img src="http://motifcollections.aertslab.org/v9/logos/cisbp__M5147.png" height="52" alt="cisbp__M5147"></img>	geneSetName	cisbp__M5147	4.56	0.565	Rreb1; Zfp821 (inferredBy_Orthology).		1	484	Cxcl5
<img src="http://motifcollections.aertslab.org/v9/logos/jaspar__MA0437.1.png" height="52" alt="jaspar__MA0437.1"></img>	geneSetName	jaspar__MA0437.1	4.55	0.563			1	484	Cxcl5
<img src="http://motifcollections.aertslab.org/v9/logos/transfac_public__M00141.png" height="52" alt="transfac_public__M00141"></img>	geneSetName	transfac_public__M00141	4.54	0.562	Ikzf1 (directAnnotation).		1	484	Cxcl5
<img src="http://motifcollections.aertslab.org/v9/logos/hdpi__DHX36.png" height="52" alt="hdpi__DHX36"></img>	geneSetName	hdpi__DHX36	4.46	0.553	Dhx36 (inferredBy_Orthology).		1	496	Cxcl5
<img src="http://motifcollections.aertslab.org/v9/logos/transfac_pro__M07923.png" height="52" alt="transfac_pro__M07923"></img>	geneSetName	transfac_pro__M07923	4.45	0.552	Fezf1; Fezf2 (inferredBy_Orthology).		1	496	Cxcl5
<img src="http://motifcollections.aertslab.org/v9/logos/predrem__nrMotif496.png" height="52" alt="predrem__nrMotif496"></img>	geneSetName	predrem__nrMotif496	4.44	0.55			1	496	Cxcl5
<img src="http://motifcollections.aertslab.org/v9/logos/predrem__nrMotif48.png" height="52" alt="predrem__nrMotif48"></img>	geneSetName	predrem__nrMotif48	4.37	0.542			1	513	Cxcl5
<img src="http://motifcollections.aertslab.org/v9/logos/predrem__nrMotif287.png" height="52" alt="predrem__nrMotif287"></img>	geneSetName	predrem__nrMotif287	4.37	0.542			1	513	Cxcl5
<img src="http://motifcollections.aertslab.org/v9/logos/transfac_pro__M01823.png" height="52" alt="transfac_pro__M01823"></img>	geneSetName	transfac_pro__M01823	4.37	0.542	Stat1 (directAnnotation).	Stat2; Stat3; Stat4; Stat5a; Stat5b; Stat6 (inferredBy_MotifSimilarity).	1	513	Cxcl5
<img src="http://motifcollections.aertslab.org/v9/logos/swissregulon__hs__STAT1_3.p3.png" height="52" alt="swissregulon__hs__STAT1_3.p3"></img>	geneSetName	swissregulon__hs__STAT1_3.p3	4.36	0.541	Stat1; Stat3 (inferredBy_Orthology).	Stat4 (inferredBy_MotifSimilarity).	1	513	Cxcl5
<img src="http://motifcollections.aertslab.org/v9/logos/predrem__nrMotif914.png" height="52" alt="predrem__nrMotif914"></img>	geneSetName	predrem__nrMotif914	4.35	0.539			1	513	Cxcl5
<img src="http://motifcollections.aertslab.org/v9/logos/cisbp__M0410.png" height="52" alt="cisbp__M0410"></img>	geneSetName	cisbp__M0410	4.34	0.539	Mzf1 (directAnnotation).		1	513	Cxcl5
<img src="http://motifcollections.aertslab.org/v9/logos/taipale__LHX6_full_TAATTAGYRYTRATTA_repr.png" height="52" alt="taipale__LHX6_full_TAATTAGYRYTRATTA_repr"></img>	geneSetName	taipale__LHX6_full_TAATTAGYRYTRATTA_repr	4.33	0.538	Lhx6 (inferredBy_Orthology).	Lhx8 (inferredBy_MotifSimilarity). Emx1; Emx2; En1; Pdx1; Uncx; Vax1 (inferredBy_MotifSimilarity_n_Orthology).	1	513	Cxcl5
<img src="http://motifcollections.aertslab.org/v9/logos/predrem__nrMotif1642.png" height="52" alt="predrem__nrMotif1642"></img>	geneSetName	predrem__nrMotif1642	4.31	0.535			1	513	Cxcl5
<img src="http://motifcollections.aertslab.org/v9/logos/transfac_pro__M07311.png" height="52" alt="transfac_pro__M07311"></img>	geneSetName	transfac_pro__M07311	4.31	0.535	Stat5a (directAnnotation).	Bcl6; Stat1; Stat5b (inferredBy_MotifSimilarity). Stat3 (inferredBy_MotifSimilarity_n_Orthology).	1	513	Cxcl5
<img src="http://motifcollections.aertslab.org/v9/logos/neph__UW.Motif.0242.png" height="52" alt="neph__UW.Motif.0242"></img>	geneSetName	neph__UW.Motif.0242	4.27	0.53			1	518	Cxcl5
<img src="http://motifcollections.aertslab.org/v9/logos/neph__UW.Motif.0600.png" height="52" alt="neph__UW.Motif.0600"></img>	geneSetName	neph__UW.Motif.0600	4.27	0.53			1	518	Cxcl5
<img src="http://motifcollections.aertslab.org/v9/logos/transfac_pro__M07953.png" height="52" alt="transfac_pro__M07953"></img>	geneSetName	transfac_pro__M07953	4.27	0.53	Snai1; Snai2; Snai3 (inferredBy_Orthology).	Id4 (inferredBy_MotifSimilarity_n_Orthology).	1	518	Cxcl5
<img src="http://motifcollections.aertslab.org/v9/logos/predrem__nrMotif2609.png" height="52" alt="predrem__nrMotif2609"></img>	geneSetName	predrem__nrMotif2609	4.27	0.53			1	518	Cxcl5
<img src="http://motifcollections.aertslab.org/v9/logos/transfac_pro__M06798.png" height="52" alt="transfac_pro__M06798"></img>	geneSetName	transfac_pro__M06798	4.24	0.527	Prdm15 (inferredBy_Orthology).		1	526	Cxcl5
<img src="http://motifcollections.aertslab.org/v9/logos/predrem__nrMotif1412.png" height="52" alt="predrem__nrMotif1412"></img>	geneSetName	predrem__nrMotif1412	4.24	0.527		Zfp263 (inferredBy_MotifSimilarity_n_Orthology).	1	526	Cxcl5
<img src="http://motifcollections.aertslab.org/v9/logos/cisbp__M4672.png" height="52" alt="cisbp__M4672"></img>	geneSetName	cisbp__M4672	4.23	0.525	E2f1; E2f2; E2f3; E2f6 (inferredBy_Orthology).		1	526	Cxcl5
<img src="http://motifcollections.aertslab.org/v9/logos/transfac_pro__M00750.png" height="52" alt="transfac_pro__M00750"></img>	geneSetName	transfac_pro__M00750	4.22	0.524	Hmga1; Hmga1-rs1; Hmga2 (directAnnotation).		1	526	Cxcl5
<img src="http://motifcollections.aertslab.org/v9/logos/transfac_pro__M00494.png" height="52" alt="transfac_pro__M00494"></img>	geneSetName	transfac_pro__M00494	4.21	0.523	Stat6 (directAnnotation).		1	526	Cxcl5
<img src="http://motifcollections.aertslab.org/v9/logos/hdpi__DUSP26.png" height="52" alt="hdpi__DUSP26"></img>	geneSetName	hdpi__DUSP26	4.2	0.521	Dusp26 (inferredBy_Orthology).		1	528	Cxcl5
<img src="http://motifcollections.aertslab.org/v9/logos/cisbp__M3451.png" height="52" alt="cisbp__M3451"></img>	geneSetName	cisbp__M3451	4.2	0.521	Ikzf1 (inferredBy_Orthology).		1	528	Cxcl5
<img src="http://motifcollections.aertslab.org/v9/logos/predrem__nrMotif495.png" height="52" alt="predrem__nrMotif495"></img>	geneSetName	predrem__nrMotif495	4.2	0.521			1	528	Cxcl5
<img src="http://motifcollections.aertslab.org/v9/logos/tfdimers__MD00016.png" height="52" alt="tfdimers__MD00016"></img>	geneSetName	tfdimers__MD00016	4.2	0.521	Mycn (inferredBy_Orthology).		1	528	Cxcl5
<img src="http://motifcollections.aertslab.org/v9/logos/neph__UW.Motif.0373.png" height="52" alt="neph__UW.Motif.0373"></img>	geneSetName	neph__UW.Motif.0373	4.16	0.518		Nr5a2 (inferredBy_MotifSimilarity).	1	532	Cxcl5
<img src="http://motifcollections.aertslab.org/v9/logos/elemento__CCGCTCC.png" height="52" alt="elemento__CCGCTCC"></img>	geneSetName	elemento__CCGCTCC	4.15	0.516			1	538	Cxcl5
<img src="http://motifcollections.aertslab.org/v9/logos/predrem__nrMotif1791.png" height="52" alt="predrem__nrMotif1791"></img>	geneSetName	predrem__nrMotif1791	4.14	0.515			1	538	Cxcl5
<img src="http://motifcollections.aertslab.org/v9/logos/transfac_pro__M03821.png" height="52" alt="transfac_pro__M03821"></img>	geneSetName	transfac_pro__M03821	4.1	0.51	Esr2 (directAnnotation).		1	540	Cxcl5
<img src="http://motifcollections.aertslab.org/v9/logos/predrem__nrMotif2005.png" height="52" alt="predrem__nrMotif2005"></img>	geneSetName	predrem__nrMotif2005	4.1	0.51			1	598	Cxcl5
<img src="http://motifcollections.aertslab.org/v9/logos/elemento__CCCGCGG.png" height="52" alt="elemento__CCCGCGG"></img>	geneSetName	elemento__CCCGCGG	4.08	0.508			1	598	Cxcl5
<img src="http://motifcollections.aertslab.org/v9/logos/transfac_public__M00087.png" height="52" alt="transfac_public__M00087"></img>	geneSetName	transfac_public__M00087	4.07	0.507	Ikzf1 (directAnnotation).		1	598	Cxcl5
<img src="http://motifcollections.aertslab.org/v9/logos/cisbp__M1342.png" height="52" alt="cisbp__M1342"></img>	geneSetName	cisbp__M1342	4.07	0.507			1	598	Cxcl5
<img src="http://motifcollections.aertslab.org/v9/logos/taipale__TGIF1_DBD_TGACAGSTGTCA.png" height="52" alt="taipale__TGIF1_DBD_TGACAGSTGTCA"></img>	geneSetName	taipale__TGIF1_DBD_TGACAGSTGTCA	4.04	0.502	Tgif1 (inferredBy_Orthology).	Meis2; Meis3; Pknox2 (inferredBy_MotifSimilarity). Myod1; Pknox1; Tgif2; Tgif2lx1; Tgif2lx2 (inferredBy_MotifSimilarity_n_Orthology).	1	598	Cxcl5
<img src="http://motifcollections.aertslab.org/v9/logos/taipale_tf_pairs__GCM1_HOXA2_RTRSGGGNNTAATKR_CAP_repr.png" height="52" alt="taipale_tf_pairs__GCM1_HOXA2_RTRSGGGNNTAATKR_CAP_repr"></img>	geneSetName	taipale_tf_pairs__GCM1_HOXA2_RTRSGGGNNTAATKR_CAP_repr	4.03	0.501	Gcm1; Gm28308; Hoxa2 (inferredBy_Orthology).		1	598	Cxcl5
<img src="http://motifcollections.aertslab.org/v9/logos/transfac_public__M00497.png" height="52" alt="transfac_public__M00497"></img>	geneSetName	transfac_public__M00497	4.03	0.501	Stat3 (directAnnotation).		1	598	Cxcl5
<img src="http://motifcollections.aertslab.org/v9/logos/transfac_public__M00150.png" height="52" alt="transfac_public__M00150"></img>	geneSetName	transfac_public__M00150	4.01	0.5	T (directAnnotation).	Eomes; Tbx2; Tbx21; Tbx3; Tbx6 (inferredBy_MotifSimilarity). Tbr1; Tbx1; Tbx10; Tbx15; Tbx19; Tbx20; Tbx22; Tbx4; Tbx5 (inferredBy_MotifSimilarity_n_Orthology).	1	598	Cxcl5
<img src="http://motifcollections.aertslab.org/v9/logos/transfac_pro__M06858.png" height="52" alt="transfac_pro__M06858"></img>	geneSetName	transfac_pro__M06858	4.01	0.5			1	598	Cxcl5
<img src="http://motifcollections.aertslab.org/v9/logos/predrem__nrMotif2287.png" height="52" alt="predrem__nrMotif2287"></img>	geneSetName	predrem__nrMotif2287	4	0.499			1	598	Cxcl5
<img src="http://motifcollections.aertslab.org/v9/logos/transfac_pro__M07064.png" height="52" alt="transfac_pro__M07064"></img>	geneSetName	transfac_pro__M07064	4	0.498	Stat1 (directAnnotation).	Stat2; Stat3; Stat4; Stat5a; Stat5b; Stat6 (inferredBy_MotifSimilarity).	1	598	Cxcl5
<img src="http://motifcollections.aertslab.org/v9/logos/predrem__nrMotif813.png" height="52" alt="predrem__nrMotif813"></img>	geneSetName	predrem__nrMotif813	3.99	0.497			1	598	Cxcl5
<img src="http://motifcollections.aertslab.org/v9/logos/transfac_pro__M07568.png" height="52" alt="transfac_pro__M07568"></img>	geneSetName	transfac_pro__M07568	3.99	0.497		Hsf1; Hsf2; Hsf4 (inferredBy_MotifSimilarity_n_Orthology).	1	598	Cxcl5
<img src="http://motifcollections.aertslab.org/v9/logos/jaspar__MA0022.1.png" height="52" alt="jaspar__MA0022.1"></img>	geneSetName	jaspar__MA0022.1	3.98	0.496	Rel; Rela; Relb (inferredBy_Orthology).		1	598	Cxcl5
<img src="http://motifcollections.aertslab.org/v9/logos/transfac_pro__M05468.png" height="52" alt="transfac_pro__M05468"></img>	geneSetName	transfac_pro__M05468	3.98	0.496			1	598	Cxcl5
<img src="http://motifcollections.aertslab.org/v9/logos/transfac_pro__M06608.png" height="52" alt="transfac_pro__M06608"></img>	geneSetName	transfac_pro__M06608	3.96	0.493	Zfp595; Zfp708 (inferredBy_Orthology).		1	598	Cxcl5
<img src="http://motifcollections.aertslab.org/v9/logos/transfac_pro__M07594.png" height="52" alt="transfac_pro__M07594"></img>	geneSetName	transfac_pro__M07594	3.96	0.493			1	598	Cxcl5
<img src="http://motifcollections.aertslab.org/v9/logos/cisbp__M4075.png" height="52" alt="cisbp__M4075"></img>	geneSetName	cisbp__M4075	3.95	0.492	Pou3f1 (inferredBy_Orthology).	Pou3f2; Pou3f3; Pou3f4 (inferredBy_MotifSimilarity).	1	598	Cxcl5
<img src="http://motifcollections.aertslab.org/v9/logos/cisbp__M3975.png" height="52" alt="cisbp__M3975"></img>	geneSetName	cisbp__M3975	3.94	0.491	Stat3 (inferredBy_Orthology).		1	598	Cxcl5
<img src="http://motifcollections.aertslab.org/v9/logos/neph__UW.Motif.0424.png" height="52" alt="neph__UW.Motif.0424"></img>	geneSetName	neph__UW.Motif.0424	3.94	0.491			1	598	Cxcl5
<img src="http://motifcollections.aertslab.org/v9/logos/hdpi__EXOSC3.png" height="52" alt="hdpi__EXOSC3"></img>	geneSetName	hdpi__EXOSC3	3.94	0.49	Exosc3 (inferredBy_Orthology).		1	598	Cxcl5
<img src="http://motifcollections.aertslab.org/v9/logos/flyfactorsurvey__CG31670_SOLEXA_F1-3.png" height="52" alt="flyfactorsurvey__CG31670_SOLEXA_F1-3"></img>	geneSetName	flyfactorsurvey__CG31670_SOLEXA_F1-3	3.94	0.49	Fezf1; Fezf2 (inferredBy_Orthology).		1	598	Cxcl5
<img src="http://motifcollections.aertslab.org/v9/logos/flyfactorsurvey__D19B-F1-2-CG4360_F3_SOLEXA_2.5.png" height="52" alt="flyfactorsurvey__D19B-F1-2-CG4360_F3_SOLEXA_2.5"></img>	geneSetName	flyfactorsurvey__D19B-F1-2-CG4360_F3_SOLEXA_2.5	3.93	0.49			1	598	Cxcl5
<img src="http://motifcollections.aertslab.org/v9/logos/cisbp__M5721.png" height="52" alt="cisbp__M5721"></img>	geneSetName	cisbp__M5721	3.91	0.488	Pknox1 (inferredBy_Orthology).	Meis2; Meis3; Myod1; Pknox2; Tgif1 (inferredBy_MotifSimilarity). Tgif2; Tgif2lx1; Tgif2lx2 (inferredBy_MotifSimilarity_n_Orthology).	1	598	Cxcl5
<img src="http://motifcollections.aertslab.org/v9/logos/neph__UW.Motif.0423.png" height="52" alt="neph__UW.Motif.0423"></img>	geneSetName	neph__UW.Motif.0423	3.91	0.487			1	598	Cxcl5
<img src="http://motifcollections.aertslab.org/v9/logos/transfac_pro__M06046.png" height="52" alt="transfac_pro__M06046"></img>	geneSetName	transfac_pro__M06046	3.89	0.485	Zfp595; Zfp708 (inferredBy_Orthology).		1	598	Cxcl5
<img src="http://motifcollections.aertslab.org/v9/logos/jaspar__MA1086.1.png" height="52" alt="jaspar__MA1086.1"></img>	geneSetName	jaspar__MA1086.1	3.86	0.481			1	598	Cxcl5
<img src="http://motifcollections.aertslab.org/v9/logos/taipale__Meis3_DBD_TGACAGSTGTCA.png" height="52" alt="taipale__Meis3_DBD_TGACAGSTGTCA"></img>	geneSetName	taipale__Meis3_DBD_TGACAGSTGTCA	3.85	0.48	Meis3 (directAnnotation).	Meis2; Pknox1; Pknox2 (inferredBy_MotifSimilarity). Myod1; Tgif1; Tgif2; Tgif2lx1; Tgif2lx2 (inferredBy_MotifSimilarity_n_Orthology).	1	598	Cxcl5
<img src="http://motifcollections.aertslab.org/v9/logos/predrem__nrMotif1785.png" height="52" alt="predrem__nrMotif1785"></img>	geneSetName	predrem__nrMotif1785	3.81	0.475			1	598	Cxcl5
<img src="http://motifcollections.aertslab.org/v9/logos/predrem__nrMotif1223.png" height="52" alt="predrem__nrMotif1223"></img>	geneSetName	predrem__nrMotif1223	3.78	0.471			1	598	Cxcl5
<img src="http://motifcollections.aertslab.org/v9/logos/bergman__dif_Rel.png" height="52" alt="bergman__dif_Rel"></img>	geneSetName	bergman__dif_Rel	3.76	0.47	Nfkb1; Nfkb2; Rel; Rela; Relb (inferredBy_Orthology).		1	598	Cxcl5
<img src="http://motifcollections.aertslab.org/v9/logos/homer__AGGTCTCTAACC_PRDM14.png" height="52" alt="homer__AGGTCTCTAACC_PRDM14"></img>	geneSetName	homer__AGGTCTCTAACC_PRDM14	3.75	0.469	Prdm14 (inferredBy_Orthology).		1	598	Cxcl5
<img src="http://motifcollections.aertslab.org/v9/logos/predrem__nrMotif1513.png" height="52" alt="predrem__nrMotif1513"></img>	geneSetName	predrem__nrMotif1513	3.75	0.468			1	598	Cxcl5
<img src="http://motifcollections.aertslab.org/v9/logos/predrem__nrMotif1915.png" height="52" alt="predrem__nrMotif1915"></img>	geneSetName	predrem__nrMotif1915	3.74	0.467			1	598	Cxcl5
<img src="http://motifcollections.aertslab.org/v9/logos/cisbp__M1743.png" height="52" alt="cisbp__M1743"></img>	geneSetName	cisbp__M1743	3.73	0.466			1	598	Cxcl5
<img src="http://motifcollections.aertslab.org/v9/logos/neph__UW.Motif.0484.png" height="52" alt="neph__UW.Motif.0484"></img>	geneSetName	neph__UW.Motif.0484	3.71	0.463			1	598	Cxcl5
<img src="http://motifcollections.aertslab.org/v9/logos/cisbp__M1688.png" height="52" alt="cisbp__M1688"></img>	geneSetName	cisbp__M1688	3.71	0.463			1	598	Cxcl5
<img src="http://motifcollections.aertslab.org/v9/logos/transfac_pro__M05582.png" height="52" alt="transfac_pro__M05582"></img>	geneSetName	transfac_pro__M05582	3.7	0.462	Zfp426 (directAnnotation).		1	598	Cxcl5
<img src="http://motifcollections.aertslab.org/v9/logos/transfac_public__M00223.png" height="52" alt="transfac_public__M00223"></img>	geneSetName	transfac_public__M00223	3.7	0.462	Stat1; Stat2; Stat3; Stat4; Stat5a; Stat5b; Stat6 (directAnnotation).		1	598	Cxcl5
<img src="http://motifcollections.aertslab.org/v9/logos/transfac_pro__M03813.png" height="52" alt="transfac_pro__M03813"></img>	geneSetName	transfac_pro__M03813	3.7	0.462	Pou3f3 (directAnnotation).		1	598	Cxcl5
<img src="http://motifcollections.aertslab.org/v9/logos/cisbp__M0794.png" height="52" alt="cisbp__M0794"></img>	geneSetName	cisbp__M0794	3.69	0.461			1	598	Cxcl5
<img src="http://motifcollections.aertslab.org/v9/logos/predrem__nrMotif1352.png" height="52" alt="predrem__nrMotif1352"></img>	geneSetName	predrem__nrMotif1352	3.66	0.458			1	598	Cxcl5
<img src="http://motifcollections.aertslab.org/v9/logos/cisbp__M2315.png" height="52" alt="cisbp__M2315"></img>	geneSetName	cisbp__M2315	3.66	0.458	Stat4 (directAnnotation).	Bcl6; Il21; Stat1; Stat2; Stat3; Stat5a; Stat5b; Stat6 (inferredBy_MotifSimilarity).	1	598	Cxcl5
<img src="http://motifcollections.aertslab.org/v9/logos/transfac_pro__M00493.png" height="52" alt="transfac_pro__M00493"></img>	geneSetName	transfac_pro__M00493	3.65	0.457	Stat5a (directAnnotation).		1	599	Cxcl5
<img src="http://motifcollections.aertslab.org/v9/logos/taipale_tf_pairs__ETV2_ONECUT2_RCCGGAANNNNNATCGATN_CAP_repr.png" height="52" alt="taipale_tf_pairs__ETV2_ONECUT2_RCCGGAANNNNNATCGATN_CAP_repr"></img>	geneSetName	taipale_tf_pairs__ETV2_ONECUT2_RCCGGAANNNNNATCGATN_CAP_repr	3.65	0.456	Etv2; Onecut2 (inferredBy_Orthology).		1	604	Cxcl5
<img src="http://motifcollections.aertslab.org/v9/logos/predrem__nrMotif513.png" height="52" alt="predrem__nrMotif513"></img>	geneSetName	predrem__nrMotif513	3.63	0.454			1	604	Cxcl5
<img src="http://motifcollections.aertslab.org/v9/logos/taipale_tf_pairs__TEAD4_DLX2_RCATTCYNNNNTAATTR_CAP_repr.png" height="52" alt="taipale_tf_pairs__TEAD4_DLX2_RCATTCYNNNNTAATTR_CAP_repr"></img>	geneSetName	taipale_tf_pairs__TEAD4_DLX2_RCATTCYNNNNTAATTR_CAP_repr	3.61	0.451	Dlx2; Tead4 (inferredBy_Orthology).		1	605	Cxcl5
<img src="http://motifcollections.aertslab.org/v9/logos/predrem__nrMotif1643.png" height="52" alt="predrem__nrMotif1643"></img>	geneSetName	predrem__nrMotif1643	3.6	0.451			1	606	Cxcl5
<img src="http://motifcollections.aertslab.org/v9/logos/yetfasco__YLR014C_2064.png" height="52" alt="yetfasco__YLR014C_2064"></img>	geneSetName	yetfasco__YLR014C_2064	3.59	0.449			1	609	Cxcl5
<img src="http://motifcollections.aertslab.org/v9/logos/swissregulon__hs__ALX1.p2.png" height="52" alt="swissregulon__hs__ALX1.p2"></img>	geneSetName	swissregulon__hs__ALX1.p2	3.59	0.449	Alx1 (inferredBy_Orthology).		1	609	Cxcl5
<img src="http://motifcollections.aertslab.org/v9/logos/flyfactorsurvey__NFAT_SANGER_5_FBgn0030505.png" height="52" alt="flyfactorsurvey__NFAT_SANGER_5_FBgn0030505"></img>	geneSetName	flyfactorsurvey__NFAT_SANGER_5_FBgn0030505	3.56	0.446	Nfat5; Nfatc1; Nfatc2; Nfatc3; Nfatc4 (inferredBy_Orthology).		1	617	Cxcl5
<img src="http://motifcollections.aertslab.org/v9/logos/predrem__nrMotif852.png" height="52" alt="predrem__nrMotif852"></img>	geneSetName	predrem__nrMotif852	3.56	0.446			1	617	Cxcl5
<img src="http://motifcollections.aertslab.org/v9/logos/transfac_pro__M06299.png" height="52" alt="transfac_pro__M06299"></img>	geneSetName	transfac_pro__M06299	3.56	0.445	Zfp672 (inferredBy_Orthology).		1	617	Cxcl5
<img src="http://motifcollections.aertslab.org/v9/logos/predrem__nrMotif255.png" height="52" alt="predrem__nrMotif255"></img>	geneSetName	predrem__nrMotif255	3.55	0.444			1	617	Cxcl5
<img src="http://motifcollections.aertslab.org/v9/logos/transfac_pro__M07927.png" height="52" alt="transfac_pro__M07927"></img>	geneSetName	transfac_pro__M07927	3.55	0.444		Sall2 (inferredBy_MotifSimilarity_n_Orthology).	1	617	Cxcl5
<img src="http://motifcollections.aertslab.org/v9/logos/hocomoco__BACH1_HUMAN.H10MO.A.png" height="52" alt="hocomoco__BACH1_HUMAN.H10MO.A"></img>	geneSetName	hocomoco__BACH1_HUMAN.H10MO.A	3.54	0.443			1	617	Cxcl5
<img src="http://motifcollections.aertslab.org/v9/logos/transfac_pro__M06093.png" height="52" alt="transfac_pro__M06093"></img>	geneSetName	transfac_pro__M06093	3.5	0.439			1	619	Cxcl5
<img src="http://motifcollections.aertslab.org/v9/logos/cisbp__M6445.png" height="52" alt="cisbp__M6445"></img>	geneSetName	cisbp__M6445	3.5	0.438	Rarb (inferredBy_Orthology).	Rara (inferredBy_MotifSimilarity_n_Orthology).	1	644	Cxcl5
<img src="http://motifcollections.aertslab.org/v9/logos/hdpi__ZC3H7A.png" height="52" alt="hdpi__ZC3H7A"></img>	geneSetName	hdpi__ZC3H7A	3.49	0.437	Zc3h7a (inferredBy_Orthology).		1	644	Cxcl5
<img src="http://motifcollections.aertslab.org/v9/logos/elemento__AGCTCCT.png" height="52" alt="elemento__AGCTCCT"></img>	geneSetName	elemento__AGCTCCT	3.45	0.432			1	644	Cxcl5
<img src="http://motifcollections.aertslab.org/v9/logos/taipale__Nr2e1_DBD_AAAAGTCAA_repr.png" height="52" alt="taipale__Nr2e1_DBD_AAAAGTCAA_repr"></img>	geneSetName	taipale__Nr2e1_DBD_AAAAGTCAA_repr	3.43	0.431	Nr2e1 (directAnnotation).		1	644	Cxcl5
<img src="http://motifcollections.aertslab.org/v9/logos/predrem__nrMotif1752.png" height="52" alt="predrem__nrMotif1752"></img>	geneSetName	predrem__nrMotif1752	3.42	0.429			1	644	Cxcl5
<img src="http://motifcollections.aertslab.org/v9/logos/hocomoco__STAT4_MOUSE.H10MO.A.png" height="52" alt="hocomoco__STAT4_MOUSE.H10MO.A"></img>	geneSetName	hocomoco__STAT4_MOUSE.H10MO.A	3.41	0.428			1	644	Cxcl5
<img src="http://motifcollections.aertslab.org/v9/logos/hocomoco__GSC2_HUMAN.H10MO.D.png" height="52" alt="hocomoco__GSC2_HUMAN.H10MO.D"></img>	geneSetName	hocomoco__GSC2_HUMAN.H10MO.D	3.39	0.425			1	644	Cxcl5
<img src="http://motifcollections.aertslab.org/v9/logos/transfac_pro__M06158.png" height="52" alt="transfac_pro__M06158"></img>	geneSetName	transfac_pro__M06158	3.37	0.423			1	644	Cxcl5
<img src="http://motifcollections.aertslab.org/v9/logos/hocomoco__NR1I3_HUMAN.H10MO.C.png" height="52" alt="hocomoco__NR1I3_HUMAN.H10MO.C"></img>	geneSetName	hocomoco__NR1I3_HUMAN.H10MO.C	3.36	0.422			1	644	Cxcl5
<img src="http://motifcollections.aertslab.org/v9/logos/jaspar__MA0137.3.png" height="52" alt="jaspar__MA0137.3"></img>	geneSetName	jaspar__MA0137.3	3.35	0.421	Stat1 (inferredBy_Orthology).	Bcl6; Stat2; Stat3; Stat4; Stat5a; Stat5b; Stat6 (inferredBy_MotifSimilarity).	1	644	Cxcl5
<img src="http://motifcollections.aertslab.org/v9/logos/predrem__nrMotif2071.png" height="52" alt="predrem__nrMotif2071"></img>	geneSetName	predrem__nrMotif2071	3.34	0.42			1	644	Cxcl5
<img src="http://motifcollections.aertslab.org/v9/logos/predrem__nrMotif1128.png" height="52" alt="predrem__nrMotif1128"></img>	geneSetName	predrem__nrMotif1128	3.34	0.419			1	644	Cxcl5
<img src="http://motifcollections.aertslab.org/v9/logos/neph__UW.Motif.0135.png" height="52" alt="neph__UW.Motif.0135"></img>	geneSetName	neph__UW.Motif.0135	3.33	0.418			1	644	Cxcl5
<img src="http://motifcollections.aertslab.org/v9/logos/predrem__nrMotif2494.png" height="52" alt="predrem__nrMotif2494"></img>	geneSetName	predrem__nrMotif2494	3.32	0.417			1	644	Cxcl5
<img src="http://motifcollections.aertslab.org/v9/logos/predrem__nrMotif268.png" height="52" alt="predrem__nrMotif268"></img>	geneSetName	predrem__nrMotif268	3.31	0.416			1	644	Cxcl5
<img src="http://motifcollections.aertslab.org/v9/logos/cisbp__M1854.png" height="52" alt="cisbp__M1854"></img>	geneSetName	cisbp__M1854	3.31	0.416	Rel; Rela; Relb (inferredBy_Orthology).		1	644	Cxcl5
<img src="http://motifcollections.aertslab.org/v9/logos/cisbp__M6405.png" height="52" alt="cisbp__M6405"></img>	geneSetName	cisbp__M6405	3.29	0.413	Trp73 (inferredBy_Orthology).		1	987	Cxcl5
<img src="http://motifcollections.aertslab.org/v9/logos/predrem__nrMotif1710.png" height="52" alt="predrem__nrMotif1710"></img>	geneSetName	predrem__nrMotif1710	3.28	0.413			1	987	Cxcl5
<img src="http://motifcollections.aertslab.org/v9/logos/transfac_pro__M01220.png" height="52" alt="transfac_pro__M01220"></img>	geneSetName	transfac_pro__M01220	3.27	0.412	Stat3 (directAnnotation).	Stat1 (inferredBy_MotifSimilarity_n_Orthology).	1	987	Cxcl5
<img src="http://motifcollections.aertslab.org/v9/logos/transfac_pro__M06708.png" height="52" alt="transfac_pro__M06708"></img>	geneSetName	transfac_pro__M06708	3.27	0.411			1	987	Cxcl5
<img src="http://motifcollections.aertslab.org/v9/logos/taipale__PKNOX1_DBD_TGACAGSTGTCA.png" height="52" alt="taipale__PKNOX1_DBD_TGACAGSTGTCA"></img>	geneSetName	taipale__PKNOX1_DBD_TGACAGSTGTCA	3.26	0.41	Pknox1 (inferredBy_Orthology).	Meis2; Meis3; Myod1; Pknox2; Tgif1 (inferredBy_MotifSimilarity). Tgif2; Tgif2lx1; Tgif2lx2 (inferredBy_MotifSimilarity_n_Orthology).	1	987	Cxcl5
<img src="http://motifcollections.aertslab.org/v9/logos/hdpi__HIST2H2BE.png" height="52" alt="hdpi__HIST2H2BE"></img>	geneSetName	hdpi__HIST2H2BE	3.21	0.404			1	987	Cxcl5
<img src="http://motifcollections.aertslab.org/v9/logos/stark__SVTAATYGATTANS.png" height="52" alt="stark__SVTAATYGATTANS"></img>	geneSetName	stark__SVTAATYGATTANS	3.2	0.403	Pax3; Pax7 (inferredBy_Orthology).	Pax6 (inferredBy_MotifSimilarity_n_Orthology).	1	987	Cxcl5
<img src="http://motifcollections.aertslab.org/v9/logos/predrem__nrMotif615.png" height="52" alt="predrem__nrMotif615"></img>	geneSetName	predrem__nrMotif615	3.2	0.403			1	987	Cxcl5
<img src="http://motifcollections.aertslab.org/v9/logos/taipale__TEAD3_DBD_RMATWCCA.png" height="52" alt="taipale__TEAD3_DBD_RMATWCCA"></img>	geneSetName	taipale__TEAD3_DBD_RMATWCCA	3.18	0.4	Tead3 (inferredBy_Orthology).	Tead1; Tead2; Tead4 (inferredBy_MotifSimilarity).	1	987	Cxcl5
<img src="http://motifcollections.aertslab.org/v9/logos/elemento__CTCCTCCC.png" height="52" alt="elemento__CTCCTCCC"></img>	geneSetName	elemento__CTCCTCCC	3.17	0.399			1	987	Cxcl5
<img src="http://motifcollections.aertslab.org/v9/logos/cisbp__M5948.png" height="52" alt="cisbp__M5948"></img>	geneSetName	cisbp__M5948	3.15	0.397			1	987	Cxcl5
<img src="http://motifcollections.aertslab.org/v9/logos/neph__UW.Motif.0271.png" height="52" alt="neph__UW.Motif.0271"></img>	geneSetName	neph__UW.Motif.0271	3.15	0.397			1	987	Cxcl5
<img src="http://motifcollections.aertslab.org/v9/logos/homer__GGYAGCAYDTGCTDCCCNNN_EBNA1.png" height="52" alt="homer__GGYAGCAYDTGCTDCCCNNN_EBNA1"></img>	geneSetName	homer__GGYAGCAYDTGCTDCCCNNN_EBNA1	3.15	0.396			1	987	Cxcl5
<img src="http://motifcollections.aertslab.org/v9/logos/neph__UW.Motif.0581.png" height="52" alt="neph__UW.Motif.0581"></img>	geneSetName	neph__UW.Motif.0581	3.14	0.395			1	987	Cxcl5
<img src="http://motifcollections.aertslab.org/v9/logos/flyfactorsurvey__peb-F1-3_SANGER_2.5_FBgn0003053.png" height="52" alt="flyfactorsurvey__peb-F1-3_SANGER_2.5_FBgn0003053"></img>	geneSetName	flyfactorsurvey__peb-F1-3_SANGER_2.5_FBgn0003053	3.11	0.393	Rreb1; Zfp821 (inferredBy_Orthology).		1	987	Cxcl5
<img src="http://motifcollections.aertslab.org/v9/logos/cisbp__M1361.png" height="52" alt="cisbp__M1361"></img>	geneSetName	cisbp__M1361	3.11	0.392			1	987	Cxcl5
<img src="http://motifcollections.aertslab.org/v9/logos/predrem__nrMotif392.png" height="52" alt="predrem__nrMotif392"></img>	geneSetName	predrem__nrMotif392	3.1	0.391			1	987	Cxcl5
<img src="http://motifcollections.aertslab.org/v9/logos/cisbp__M2551.png" height="52" alt="cisbp__M2551"></img>	geneSetName	cisbp__M2551	3.1	0.391	Rel; Rela; Relb (inferredBy_Orthology).		1	987	Cxcl5
<img src="http://motifcollections.aertslab.org/v9/logos/predrem__nrMotif426.png" height="52" alt="predrem__nrMotif426"></img>	geneSetName	predrem__nrMotif426	3.1	0.391			1	987	Cxcl5
<img src="http://motifcollections.aertslab.org/v9/logos/cisbp__M6321.png" height="52" alt="cisbp__M6321"></img>	geneSetName	cisbp__M6321	3.08	0.389	Klf15 (inferredBy_Orthology).		1	987	Cxcl5
<img src="http://motifcollections.aertslab.org/v9/logos/transfac_pro__M04808.png" height="52" alt="transfac_pro__M04808"></img>	geneSetName	transfac_pro__M04808	3.08	0.389	Hnf4a (inferredBy_Orthology).		1	987	Cxcl5
<img src="http://motifcollections.aertslab.org/v9/logos/predrem__nrMotif2641.png" height="52" alt="predrem__nrMotif2641"></img>	geneSetName	predrem__nrMotif2641	3.08	0.388			1	987	Cxcl5
<img src="http://motifcollections.aertslab.org/v9/logos/elemento__AGGAGGA.png" height="52" alt="elemento__AGGAGGA"></img>	geneSetName	elemento__AGGAGGA	3.07	0.387			1	987	Cxcl5
<img src="http://motifcollections.aertslab.org/v9/logos/neph__UW.Motif.0405.png" height="52" alt="neph__UW.Motif.0405"></img>	geneSetName	neph__UW.Motif.0405	3.06	0.386			1	987	Cxcl5
<img src="http://motifcollections.aertslab.org/v9/logos/predrem__nrMotif1766.png" height="52" alt="predrem__nrMotif1766"></img>	geneSetName	predrem__nrMotif1766	3.05	0.385			1	987	Cxcl5
<img src="http://motifcollections.aertslab.org/v9/logos/predrem__nrMotif1086.png" height="52" alt="predrem__nrMotif1086"></img>	geneSetName	predrem__nrMotif1086	3.05	0.384			1	987	Cxcl5
<img src="http://motifcollections.aertslab.org/v9/logos/predrem__nrMotif2517.png" height="52" alt="predrem__nrMotif2517"></img>	geneSetName	predrem__nrMotif2517	3.04	0.383			1	987	Cxcl5
<img src="http://motifcollections.aertslab.org/v9/logos/transfac_pro__M04699.png" height="52" alt="transfac_pro__M04699"></img>	geneSetName	transfac_pro__M04699	3.04	0.383	Mafk (inferredBy_Orthology).	Bach1; Bach2; Maf; Mafa; Mafb; Maff; Mafg; Nfe2; Nfe2l2 (inferredBy_MotifSimilarity).	1	987	Cxcl5
<img src="http://motifcollections.aertslab.org/v9/logos/elemento__AGCTGCC.png" height="52" alt="elemento__AGCTGCC"></img>	geneSetName	elemento__AGCTGCC	3.03	0.383			1	987	Cxcl5
<img src="http://motifcollections.aertslab.org/v9/logos/transfac_pro__M01152.png" height="52" alt="transfac_pro__M01152"></img>	geneSetName	transfac_pro__M01152	3.02	0.381	Rxra (inferredBy_Orthology).		1	987	Cxcl5
<img src="http://motifcollections.aertslab.org/v9/logos/transfac_pro__M03577.png" height="52" alt="transfac_pro__M03577"></img>	geneSetName	transfac_pro__M03577	3.01	0.38	Pax5 (directAnnotation).		1	987	Cxcl5
<img src="http://motifcollections.aertslab.org/v9/logos/transfac_pro__M02117.png" height="52" alt="transfac_pro__M02117"></img>	geneSetName	transfac_pro__M02117	3.01	0.38	Stat4 (directAnnotation).	Stat5a; Stat5b (inferredBy_MotifSimilarity).	1	987	Cxcl5
